# Supplementary material for: Impact of HIV on the Oral Microbiome of Children Living in Sub-Saharan Africa, Determined by Using an rpoC Gene Fragment Metataxonomic Approach
Source: Microbiol Spectr. 2023 Jul 10;11(4):e00871-23. doi: 10.1128/spectrum.00871-23 (PMC10434123; doi:10.1128/spectrum.00871-23)
Supplement: Supplemental file 2 — Tables S1 to S10. Download spectrum.00871-23-s0002.xlsx, XLSX file, 8.2 MB [file spectrum.00871-23-s0002.xlsx]

## Sheet: ST1 Metadata
# Supplementary Table 1: Sample metadata
sample_name	ENA_accession	project_name	host_subject_id	host_age	host_sex	study_group	host_disease_stat	host_body_site	host_body_product	tooth_health	description
DM00001V1PQ	ERS14700029	DOMHaIN	DM00001	9	M	HI	human immunodeficiency virus infectious disease	oral cavity	supragingival plaque	E-CE	oral microbiome
DM00005V1PQ46-2	ERS14700034	DOMHaIN	DM00005	6	M	HUU	na	oral cavity	supragingival plaque	H-CF	oral microbiome
DM00006V1PQ1	ERS14700035	DOMHaIN	DM00006	7	M	HI	human immunodeficiency virus infectious disease	oral cavity	supragingival plaque	H-CF	oral microbiome
DM00007V1PQ1	ERS14700036	DOMHaIN	DM00007	6	M	HEU	na	oral cavity	supragingival plaque	H-CF	oral microbiome
DM00008V1PQ16-2	ERS14700037	DOMHaIN	DM00008	9	F	HI	human immunodeficiency virus infectious disease	oral cavity	supragingival plaque	H-CF	oral microbiome
DM00008V1PQ26-1	ERS14700038	DOMHaIN	DM00008	9	F	HI	human immunodeficiency virus infectious disease	oral cavity	supragingival plaque	H-CF	oral microbiome
DM00009V1PQ65	ERS14700040	DOMHaIN	DM00009	3	F	HUU	na	oral cavity	supragingival plaque	H-CF	oral microbiome
DM00010V1PQ54	ERS14700041	DOMHaIN	DM00010	5	M	HUU	na	oral cavity	supragingival plaque	H-CF	oral microbiome
DM00011V1PQ55-1	ERS14700043	DOMHaIN	DM00011	8	F	HI	human immunodeficiency virus infectious disease	oral cavity	supragingival plaque	H-CF	oral microbiome
DM00012V1PQ1	ERS14700044	DOMHaIN	DM00012	9	F	HEU	na	oral cavity	supragingival plaque	H-CF	oral microbiome
DM00013V1PQ65-3	ERS14700045	DOMHaIN	DM00013	7	M	HEU	na	oral cavity	supragingival plaque	D-CD	oral microbiome
DM00013V1PQ83-2	ERS14700047	DOMHaIN	DM00013	7	M	HEU	na	oral cavity	supragingival plaque	D-CD	oral microbiome
DM00014V1PQ3	ERS14700048	DOMHaIN	DM00014	5	M	HI	human immunodeficiency virus infectious disease	oral cavity	supragingival plaque	H-CD	oral microbiome
DM00014V1PQ64-2	ERS14700049	DOMHaIN	DM00014	5	M	HI	human immunodeficiency virus infectious disease	oral cavity	supragingival plaque	D-CD	oral microbiome
DM00014V1PQ84-1	ERS14700050	DOMHaIN	DM00014	5	M	HI	human immunodeficiency virus infectious disease	oral cavity	supragingival plaque	D-CD	oral microbiome
DM00015V1PQ	ERS14700051	DOMHaIN	DM00015	6	F	HEU	na	oral cavity	supragingival plaque	H-CF	oral microbiome
DM00016V1PQ16	ERS14700052	DOMHaIN	DM00016	10	F	HUU	na	oral cavity	supragingival plaque	H-CF	oral microbiome
DM00016V1PQ26	ERS14700053	DOMHaIN	DM00016	10	F	HUU	na	oral cavity	supragingival plaque	H-CF	oral microbiome
DM00017V1PQ16	ERS14700054	DOMHaIN	DM00017	7	F	HEU	na	oral cavity	supragingival plaque	H-CF	oral microbiome
DM00017V1PQ31	ERS14700055	DOMHaIN	DM00017	7	F	HEU	na	oral cavity	supragingival plaque	H-CF	oral microbiome
DM00018V1PQ46-1	ERS14700056	DOMHaIN	DM00018	8	F	HEU	na	oral cavity	supragingival plaque	E-CD	oral microbiome
DM00018V1PQ74-1	ERS14700057	DOMHaIN	DM00018	8	F	HEU	na	oral cavity	supragingival plaque	E-CD	oral microbiome
DM00018V1PQ75-1	ERS14700058	DOMHaIN	DM00018	8	F	HEU	na	oral cavity	supragingival plaque	D-CD	oral microbiome
DM00019V1PQ16	ERS14700059	DOMHaIN	DM00019	6	M	HUU	na	oral cavity	supragingival plaque	H-CF	oral microbiome
DM00019V1PQ36-1	ERS14700060	DOMHaIN	DM00019	6	M	HUU	na	oral cavity	supragingival plaque	H-CF	oral microbiome
DM00020V1PQ16-1	ERS14700061	DOMHaIN	DM00020	7	F	HEU	na	oral cavity	supragingival plaque	H-CF	oral microbiome
DM00020V1PQ26-1	ERS14700062	DOMHaIN	DM00020	7	F	HEU	na	oral cavity	supragingival plaque	H-CF	oral microbiome
DM00021V1PQ11-12-1	ERS14700063	DOMHaIN	DM00021	6	M	HEU	na	oral cavity	supragingival plaque	H-CD	oral microbiome
DM00021V1PQ31-41-1	ERS14700064	DOMHaIN	DM00021	6	M	HEU	na	oral cavity	supragingival plaque	H-CD	oral microbiome
DM00021V1PQ55-1	ERS14700065	DOMHaIN	DM00021	6	M	HEU	na	oral cavity	supragingival plaque	D-CD	oral microbiome
DM00021V1PQ65-1	ERS14700066	DOMHaIN	DM00021	6	M	HEU	na	oral cavity	supragingival plaque	D-CD	oral microbiome
DM00021V1PQ74-1	ERS14700067	DOMHaIN	DM00021	6	M	HEU	na	oral cavity	supragingival plaque	D-CD	oral microbiome
DM00021V1PQ75-1	ERS14700068	DOMHaIN	DM00021	6	M	HEU	na	oral cavity	supragingival plaque	D-CD	oral microbiome
DM00021V1PQ84-1	ERS14700069	DOMHaIN	DM00021	6	M	HEU	na	oral cavity	supragingival plaque	D-CD	oral microbiome
DM00021V1PQ85-1	ERS14700070	DOMHaIN	DM00021	6	M	HEU	na	oral cavity	supragingival plaque	D-CD	oral microbiome
DM00022V1PQ16-1	ERS14700071	DOMHaIN	DM00022	8	F	HI	human immunodeficiency virus infectious disease	oral cavity	supragingival plaque	H-CD	oral microbiome
DM00022V1PQ26-1	ERS14700072	DOMHaIN	DM00022	8	F	HI	human immunodeficiency virus infectious disease	oral cavity	supragingival plaque	H-CD	oral microbiome
DM00023V1PQ16-1	ERS14700073	DOMHaIN	DM00023	6	M	HUU	na	oral cavity	supragingival plaque	H-CD	oral microbiome
DM00023V1PQ26-1	ERS14700074	DOMHaIN	DM00023	6	M	HUU	na	oral cavity	supragingival plaque	H-CD	oral microbiome
DM00024V1PQ16-1	ERS14700075	DOMHaIN	DM00024	8	M	HI	human immunodeficiency virus infectious disease	oral cavity	supragingival plaque	E-CD	oral microbiome
DM00024V1PQ41-1	ERS14700076	DOMHaIN	DM00024	8	M	HI	human immunodeficiency virus infectious disease	oral cavity	supragingival plaque	H-CD	oral microbiome
DM00024V1PQ54-1	ERS14700078	DOMHaIN	DM00024	8	M	HI	human immunodeficiency virus infectious disease	oral cavity	supragingival plaque	D-CD	oral microbiome
DM00024V1PQ55-1	ERS14700079	DOMHaIN	DM00024	8	M	HI	human immunodeficiency virus infectious disease	oral cavity	supragingival plaque	D-CD	oral microbiome
DM00024V1PQ64-1	ERS14700080	DOMHaIN	DM00024	8	M	HI	human immunodeficiency virus infectious disease	oral cavity	supragingival plaque	D-CD	oral microbiome
DM00024V1PQ65-1	ERS14700081	DOMHaIN	DM00024	8	M	HI	human immunodeficiency virus infectious disease	oral cavity	supragingival plaque	D-CD	oral microbiome
DM00024V1PQ75-1	ERS14700082	DOMHaIN	DM00024	8	M	HI	human immunodeficiency virus infectious disease	oral cavity	supragingival plaque	D-CD	oral microbiome
DM00025V1PQ31-41-1	ERS14700083	DOMHaIN	DM00025	6	M	HUU	na	oral cavity	supragingival plaque	H-CD	oral microbiome
DM00026V1PQ65-1	ERS14700084	DOMHaIN	DM00026	6	F	HEU	na	oral cavity	supragingival plaque	H-CD	oral microbiome
DM00027V1PQ55-1	ERS14700086	DOMHaIN	DM00027	6	M	HI	human immunodeficiency virus infectious disease	oral cavity	supragingival plaque	H-CF	oral microbiome
DM00027V1PQ65-1	ERS14700087	DOMHaIN	DM00027	6	M	HI	human immunodeficiency virus infectious disease	oral cavity	supragingival plaque	H-CF	oral microbiome
DM00028V1PQ16-1	ERS14700088	DOMHaIN	DM00028	10	F	HI	human immunodeficiency virus infectious disease	oral cavity	supragingival plaque	H-CF	oral microbiome
DM00028V1PQ26-1	ERS14700089	DOMHaIN	DM00028	10	F	HI	human immunodeficiency virus infectious disease	oral cavity	supragingival plaque	H-CF	oral microbiome
DM00029V1PQ26-1	ERS14700090	DOMHaIN	DM00029	8	M	HUU	na	oral cavity	supragingival plaque	H-CF	oral microbiome
DM00029V1PQ31-1	ERS14700091	DOMHaIN	DM00029	8	M	HUU	na	oral cavity	supragingival plaque	H-CF	oral microbiome
DM00030V1PQ31-1	ERS14700092	DOMHaIN	DM00030	6	F	HI	human immunodeficiency virus infectious disease	oral cavity	supragingival plaque	H-CF	oral microbiome
DM00030V1PQ55-1	ERS14700093	DOMHaIN	DM00030	6	F	HI	human immunodeficiency virus infectious disease	oral cavity	supragingival plaque	H-CF	oral microbiome
DM00031V1PQ26-1	ERS14700094	DOMHaIN	DM00031	7	F	HI	human immunodeficiency virus infectious disease	oral cavity	supragingival plaque	H-CF	oral microbiome
DM00031V1PQ46-2	ERS14700095	DOMHaIN	DM00031	7	F	HI	human immunodeficiency virus infectious disease	oral cavity	supragingival plaque	H-CF	oral microbiome
DM00032V1PQ26-1	ERS14700096	DOMHaIN	DM00032	8	M	HI	human immunodeficiency virus infectious disease	oral cavity	supragingival plaque	H-CD	oral microbiome
DM00032V1PQ46-1	ERS14700097	DOMHaIN	DM00032	8	M	HI	human immunodeficiency virus infectious disease	oral cavity	supragingival plaque	E-CD	oral microbiome
DM00032V1PQ55-1	ERS14700098	DOMHaIN	DM00032	8	M	HI	human immunodeficiency virus infectious disease	oral cavity	supragingival plaque	H-CD	oral microbiome
DM00032V1PQ84-1	ERS14700099	DOMHaIN	DM00032	8	M	HI	human immunodeficiency virus infectious disease	oral cavity	supragingival plaque	D-CD	oral microbiome
DM00032V1PQ85-1	ERS14700100	DOMHaIN	DM00032	8	M	HI	human immunodeficiency virus infectious disease	oral cavity	supragingival plaque	D-CD	oral microbiome
DM00033V1PQ26	ERS14700101	DOMHaIN	DM00033	8	F	HEU	na	oral cavity	supragingival plaque	H-CF	oral microbiome
DM00033V1PQ65	ERS14700102	DOMHaIN	DM00033	8	F	HEU	na	oral cavity	supragingival plaque	H-CF	oral microbiome
DM00034V1PQ55	ERS14700103	DOMHaIN	DM00034	6	M	HEU	na	oral cavity	supragingival plaque	H-CF	oral microbiome
DM00034V1PQ65	ERS14700104	DOMHaIN	DM00034	6	M	HEU	na	oral cavity	supragingival plaque	H-CF	oral microbiome
DM00035V1PQ16	ERS14700105	DOMHaIN	DM00035	7	M	HUU	na	oral cavity	supragingival plaque	H-CF	oral microbiome
DM00035V1PQ26	ERS14700106	DOMHaIN	DM00035	7	M	HUU	na	oral cavity	supragingival plaque	H-CF	oral microbiome
DM00036V1PQ51	ERS14700107	DOMHaIN	DM00036	4	M	HUU	na	oral cavity	supragingival plaque	D-CD	oral microbiome
DM00036V1PQ52	ERS14700108	DOMHaIN	DM00036	4	M	HUU	na	oral cavity	supragingival plaque	E-CD	oral microbiome
DM00036V1PQ55	ERS14700109	DOMHaIN	DM00036	4	M	HUU	na	oral cavity	supragingival plaque	H-CF	oral microbiome
DM00036V1PQ61	ERS14700110	DOMHaIN	DM00036	4	M	HUU	na	oral cavity	supragingival plaque	D-CD	oral microbiome
DM00036V1PQ62	ERS14700111	DOMHaIN	DM00036	4	M	HUU	na	oral cavity	supragingival plaque	E-CD	oral microbiome
DM00036V1PQ64	ERS14700112	DOMHaIN	DM00036	4	M	HUU	na	oral cavity	supragingival plaque	H-CD	oral microbiome
DM00036V1PQ65	ERS14700113	DOMHaIN	DM00036	4	M	HUU	na	oral cavity	supragingival plaque	E-CD	oral microbiome
DM00036V1PQ74	ERS14700114	DOMHaIN	DM00036	4	M	HUU	na	oral cavity	supragingival plaque	D-CD	oral microbiome
DM00036V1PQ81	ERS14700115	DOMHaIN	DM00036	4	M	HUU	na	oral cavity	supragingival plaque	E-CD	oral microbiome
DM00036V1PQ84	ERS14700116	DOMHaIN	DM00036	4	M	HUU	na	oral cavity	supragingival plaque	D-CD	oral microbiome
DM00036V1PQ85	ERS14700117	DOMHaIN	DM00036	4	M	HUU	na	oral cavity	supragingival plaque	D-CD	oral microbiome
DM00037V1PQ11-1	ERS14700118	DOMHaIN	DM00037	8	M	HEU	na	oral cavity	supragingival plaque	H-CF	oral microbiome
DM00037V1PQ42-1	ERS14700119	DOMHaIN	DM00037	8	M	HEU	na	oral cavity	supragingival plaque	H-CF	oral microbiome
DM00038V1PQ36-1	ERS14700120	DOMHaIN	DM00038	9	M	HEU	na	oral cavity	supragingival plaque	H-CE	oral microbiome
DM00038V1PQ85-1	ERS14700121	DOMHaIN	DM00038	9	M	HEU	na	oral cavity	supragingival plaque	H-CE	oral microbiome
DM00039V1PQ11-1	ERS14700122	DOMHaIN	DM00039	9	M	HEU	na	oral cavity	supragingival plaque	H-CF	oral microbiome
DM00039V1PQ41-1	ERS14700123	DOMHaIN	DM00039	9	M	HEU	na	oral cavity	supragingival plaque	H-CF	oral microbiome
DM00040V1PQ51-1	ERS14700124	DOMHaIN	DM00040	5	F	HEU	na	oral cavity	supragingival plaque	H-CF	oral microbiome
DM00040V1PQ81-1	ERS14700125	DOMHaIN	DM00040	5	F	HEU	na	oral cavity	supragingival plaque	H-CF	oral microbiome
DM00041V1PQ26-1	ERS14700126	DOMHaIN	DM00041	4	F	HI	human immunodeficiency virus infectious disease	oral cavity	supragingival plaque	H-CF	oral microbiome
DM00041V1PQ36-1	ERS14700127	DOMHaIN	DM00041	4	F	HI	human immunodeficiency virus infectious disease	oral cavity	supragingival plaque	H-CF	oral microbiome
DM00042V1PQ55-65-1	ERS14700128	DOMHaIN	DM00042	10	M	HI	human immunodeficiency virus infectious disease	oral cavity	supragingival plaque	H-CF	oral microbiome
DM00042V1PQ75-85-1	ERS14700129	DOMHaIN	DM00042	10	M	HI	human immunodeficiency virus infectious disease	oral cavity	supragingival plaque	H-CF	oral microbiome
DM00043V1PQ63-1	ERS14700130	DOMHaIN	DM00043	4	F	HI	human immunodeficiency virus infectious disease	oral cavity	supragingival plaque	H-CF	oral microbiome
DM00043V1PQ85-1	ERS14700131	DOMHaIN	DM00043	4	F	HI	human immunodeficiency virus infectious disease	oral cavity	supragingival plaque	H-CF	oral microbiome
DM00044V1PQ16	ERS14700132	DOMHaIN	DM00044	7	M	HEU	na	oral cavity	supragingival plaque	H-CE	oral microbiome
DM00044V1PQ26	ERS14700133	DOMHaIN	DM00044	7	M	HEU	na	oral cavity	supragingival plaque	H-CE	oral microbiome
DM00044V1PQ55	ERS14700134	DOMHaIN	DM00044	7	M	HEU	na	oral cavity	supragingival plaque	H-CE	oral microbiome
DM00045V1PQ55	ERS14700135	DOMHaIN	DM00045	6	F	HUU	na	oral cavity	supragingival plaque	H-CD	oral microbiome
DM00045V1PQ65	ERS14700136	DOMHaIN	DM00045	6	F	HUU	na	oral cavity	supragingival plaque	H-CD	oral microbiome
DM00045V1PQ75	ERS14700137	DOMHaIN	DM00045	6	F	HUU	na	oral cavity	supragingival plaque	D-CD	oral microbiome
DM00046V1PQ26	ERS14700138	DOMHaIN	DM00046	4	F	HUU	na	oral cavity	supragingival plaque	H-CF	oral microbiome
DM00046V1PQ45	ERS14700139	DOMHaIN	DM00046	4	F	HUU	na	oral cavity	supragingival plaque	H-CF	oral microbiome
DM00047V1PQ55	ERS14700140	DOMHaIN	DM00047	4	M	HEU	na	oral cavity	supragingival plaque	H-CF	oral microbiome
DM00047V1PQ65	ERS14700141	DOMHaIN	DM00047	4	M	HEU	na	oral cavity	supragingival plaque	H-CF	oral microbiome
DM00048V1PQ51	ERS14700142	DOMHaIN	DM00048	5	F	HEU	na	oral cavity	supragingival plaque	H-CF	oral microbiome
DM00048V1PQ54	ERS14700143	DOMHaIN	DM00048	5	F	HEU	na	oral cavity	supragingival plaque	H-CD	oral microbiome
DM00048V1PQ61	ERS14700144	DOMHaIN	DM00048	5	F	HEU	na	oral cavity	supragingival plaque	D-CD	oral microbiome
DM00048V1PQ62	ERS14700145	DOMHaIN	DM00048	5	F	HEU	na	oral cavity	supragingival plaque	H-CD	oral microbiome
DM00048V1PQ74	ERS14700146	DOMHaIN	DM00048	5	F	HEU	na	oral cavity	supragingival plaque	H-CD	oral microbiome
DM00048V1PQ84	ERS14700147	DOMHaIN	DM00048	5	F	HEU	na	oral cavity	supragingival plaque	D-CD	oral microbiome
DM00049V1PQ11	ERS14700148	DOMHaIN	DM00049	8	F	HEU	na	oral cavity	supragingival plaque	H-CD	oral microbiome
DM00049V1PQ41	ERS14700149	DOMHaIN	DM00049	8	F	HEU	na	oral cavity	supragingival plaque	H-CD	oral microbiome
DM00049V1PQ55	ERS14700150	DOMHaIN	DM00049	8	F	HEU	na	oral cavity	supragingival plaque	D-CD	oral microbiome
DM00049V1PQ65	ERS14700151	DOMHaIN	DM00049	8	F	HEU	na	oral cavity	supragingival plaque	D-CD	oral microbiome
DM00050V1PQ11	ERS14700152	DOMHaIN	DM00050	7	F	HUU	na	oral cavity	supragingival plaque	H-CD	oral microbiome
DM00050V1PQ36	ERS14700153	DOMHaIN	DM00050	7	F	HUU	na	oral cavity	supragingival plaque	H-CD	oral microbiome
DM00050V1PQ54	ERS14700154	DOMHaIN	DM00050	7	F	HUU	na	oral cavity	supragingival plaque	E-CD	oral microbiome
DM00050V1PQ55	ERS14700155	DOMHaIN	DM00050	7	F	HUU	na	oral cavity	supragingival plaque	E-CD	oral microbiome
DM00050V1PQ65	ERS14700156	DOMHaIN	DM00050	7	F	HUU	na	oral cavity	supragingival plaque	E-CD	oral microbiome
DM00050V1PQ75	ERS14700157	DOMHaIN	DM00050	7	F	HUU	na	oral cavity	supragingival plaque	D-CD	oral microbiome
DM00050V1PQ85	ERS14700158	DOMHaIN	DM00050	7	F	HUU	na	oral cavity	supragingival plaque	D-CD	oral microbiome
DM00051V1PQ11	ERS14700159	DOMHaIN	DM00051	6	M	HEU	na	oral cavity	supragingival plaque	H-CD	oral microbiome
DM00051V1PQ41	ERS14700160	DOMHaIN	DM00051	6	M	HEU	na	oral cavity	supragingival plaque	H-CD	oral microbiome
DM00052V1PQ55	ERS14700161	DOMHaIN	DM00052	8	F	HEU	na	oral cavity	supragingival plaque	H-CF	oral microbiome
DM00052V1PQ65	ERS14700162	DOMHaIN	DM00052	8	F	HEU	na	oral cavity	supragingival plaque	H-CD	oral microbiome
DM00053V1PQ55	ERS14700163	DOMHaIN	DM00053	5	M	HUU	na	oral cavity	supragingival plaque	H-CD	oral microbiome
DM00053V1PQ75	ERS14700164	DOMHaIN	DM00053	5	M	HUU	na	oral cavity	supragingival plaque	H-CD	oral microbiome
DM00054V1PQ31	ERS14700165	DOMHaIN	DM00054	6	F	HEU	na	oral cavity	supragingival plaque	H-CD	oral microbiome
DM00054V1PQ63	ERS14700166	DOMHaIN	DM00054	6	F	HEU	na	oral cavity	supragingival plaque	H-CF	oral microbiome
DM00055V1PQ55	ERS14700167	DOMHaIN	DM00055	5	F	HUU	na	oral cavity	supragingival plaque	H-CE	oral microbiome
DM00055V1PQ65	ERS14700168	DOMHaIN	DM00055	5	F	HUU	na	oral cavity	supragingival plaque	H-CE	oral microbiome
DM00055V1PQ75	ERS14700169	DOMHaIN	DM00055	5	F	HUU	na	oral cavity	supragingival plaque	H-CE	oral microbiome
DM00055V1PQ85	ERS14700170	DOMHaIN	DM00055	5	F	HUU	na	oral cavity	supragingival plaque	H-CE	oral microbiome
DM00056V1PQ36	ERS14700171	DOMHaIN	DM00056	8	F	HUU	na	oral cavity	supragingival plaque	H-CF	oral microbiome
DM00056V1PQ85	ERS14700172	DOMHaIN	DM00056	8	F	HUU	na	oral cavity	supragingival plaque	H-CF	oral microbiome
DM00057V1PQ16	ERS14700173	DOMHaIN	DM00057	6	M	HUU	na	oral cavity	supragingival plaque	H-CF	oral microbiome
DM00057V1PQ75	ERS14700174	DOMHaIN	DM00057	6	M	HUU	na	oral cavity	supragingival plaque	H-CF	oral microbiome
DM00058V1PQ36	ERS14700175	DOMHaIN	DM00058	9	M	HEU	na	oral cavity	supragingival plaque	H-CF	oral microbiome
DM00058V1PQ74	ERS14700176	DOMHaIN	DM00058	9	M	HEU	na	oral cavity	supragingival plaque	H-CF	oral microbiome
DM00059V1PQ55	ERS14700177	DOMHaIN	DM00059	3	M	HUU	na	oral cavity	supragingival plaque	H-CE	oral microbiome
DM00059V1PQ65	ERS14700178	DOMHaIN	DM00059	3	M	HUU	na	oral cavity	supragingival plaque	H-CE	oral microbiome
DM00060V1PQ26	ERS14700180	DOMHaIN	DM00060	7	F	HEU	na	oral cavity	supragingival plaque	H-CF	oral microbiome
DM00060V1PQ75	ERS14700181	DOMHaIN	DM00060	7	F	HEU	na	oral cavity	supragingival plaque	H-CF	oral microbiome
DM00061V1PQ16	ERS14700182	DOMHaIN	DM00061	7	F	HI	human immunodeficiency virus infectious disease	oral cavity	supragingival plaque	H-CF	oral microbiome
DM00061V1PQ65	ERS14700183	DOMHaIN	DM00061	7	F	HI	human immunodeficiency virus infectious disease	oral cavity	supragingival plaque	H-CF	oral microbiome
DM00062V1PQ55	ERS14700184	DOMHaIN	DM00062	6	M	HI	human immunodeficiency virus infectious disease	oral cavity	supragingival plaque	H-CD	oral microbiome
DM00062V1PQ75	ERS14700185	DOMHaIN	DM00062	6	M	HI	human immunodeficiency virus infectious disease	oral cavity	supragingival plaque	H-CD	oral microbiome
DM00062V1PQ84	ERS14700186	DOMHaIN	DM00062	6	M	HI	human immunodeficiency virus infectious disease	oral cavity	supragingival plaque	D-CD	oral microbiome
DM00063V1PQ55	ERS14700187	DOMHaIN	DM00063	8	M	HUU	na	oral cavity	supragingival plaque	H-CD	oral microbiome
DM00063V1PQ74	ERS14700188	DOMHaIN	DM00063	8	M	HUU	na	oral cavity	supragingival plaque	D-CD	oral microbiome
DM00063V1PQ75	ERS14700189	DOMHaIN	DM00063	8	M	HUU	na	oral cavity	supragingival plaque	H-CD	oral microbiome
DM00063V1PQ84	ERS14700190	DOMHaIN	DM00063	8	M	HUU	na	oral cavity	supragingival plaque	E-CD	oral microbiome
DM00064V1PQ16	ERS14700191	DOMHaIN	DM00064	6	M	HUU	na	oral cavity	supragingival plaque	H-CF	oral microbiome
DM00064V1PQ26	ERS14700192	DOMHaIN	DM00064	6	M	HUU	na	oral cavity	supragingival plaque	H-CF	oral microbiome
DM00065V1PQ16	ERS14700193	DOMHaIN	DM00065	7	F	HUU	na	oral cavity	supragingival plaque	H-CE	oral microbiome
DM00065V1PQ26	ERS14700194	DOMHaIN	DM00065	7	F	HUU	na	oral cavity	supragingival plaque	E-CE	oral microbiome
DM00065V1PQ36	ERS14700195	DOMHaIN	DM00065	7	F	HUU	na	oral cavity	supragingival plaque	H-CE	oral microbiome
DM00066V1PQ16	ERS14700196	DOMHaIN	DM00066	9	F	HEU	na	oral cavity	supragingival plaque	H-CF	oral microbiome
DM00066V1PQ26	ERS14700197	DOMHaIN	DM00066	9	F	HEU	na	oral cavity	supragingival plaque	H-CF	oral microbiome
DM00067V1PQ11	ERS14700198	DOMHaIN	DM00067	8	M	HUU	na	oral cavity	supragingival plaque	E-CD	oral microbiome
DM00067V1PQ41	ERS14700199	DOMHaIN	DM00067	8	M	HUU	na	oral cavity	supragingival plaque	H-CD	oral microbiome
DM00067V1PQ75	ERS14700200	DOMHaIN	DM00067	8	M	HUU	na	oral cavity	supragingival plaque	D-CD	oral microbiome
DM00067V1PQ83	ERS14700201	DOMHaIN	DM00067	8	M	HUU	na	oral cavity	supragingival plaque	E-CD	oral microbiome
DM00067V1PQ84	ERS14700202	DOMHaIN	DM00067	8	M	HUU	na	oral cavity	supragingival plaque	D-CD	oral microbiome
DM00068V1PQ53	ERS14700203	DOMHaIN	DM00068	4	F	HUU	na	oral cavity	supragingival plaque	H-CD	oral microbiome
DM00068V1PQ75	ERS14700204	DOMHaIN	DM00068	4	F	HUU	na	oral cavity	supragingival plaque	H-CF	oral microbiome
DM00069V1PQ53	ERS14700205	DOMHaIN	DM00069	4	F	HI	human immunodeficiency virus infectious disease	oral cavity	supragingival plaque	H-CF	oral microbiome
DM00069V1PQ83	ERS14700206	DOMHaIN	DM00069	4	F	HI	human immunodeficiency virus infectious disease	oral cavity	supragingival plaque	H-CF	oral microbiome
DM00070V1PQ16	ERS14700207	DOMHaIN	DM00070	7	M	HEU	na	oral cavity	supragingival plaque	H-CF	oral microbiome
DM00070V1PQ42	ERS14700208	DOMHaIN	DM00070	7	M	HEU	na	oral cavity	supragingival plaque	H-CF	oral microbiome
DM00071V1PQ16	ERS14700209	DOMHaIN	DM00071	8	M	HEU	na	oral cavity	supragingival plaque	H-CF	oral microbiome
DM00071V1PQ26	ERS14700210	DOMHaIN	DM00071	8	M	HEU	na	oral cavity	supragingival plaque	H-CF	oral microbiome
DM00072V1PQ11	ERS14700211	DOMHaIN	DM00072	8	F	HI	human immunodeficiency virus infectious disease	oral cavity	supragingival plaque	H-CE	oral microbiome
DM00072V1PQ31	ERS14700212	DOMHaIN	DM00072	8	F	HI	human immunodeficiency virus infectious disease	oral cavity	supragingival plaque	H-CE	oral microbiome
DM00072V1PQ46	ERS14700213	DOMHaIN	DM00072	8	F	HI	human immunodeficiency virus infectious disease	oral cavity	supragingival plaque	H-CE	oral microbiome
DM00072V1PQ75	ERS14700214	DOMHaIN	DM00072	8	F	HI	human immunodeficiency virus infectious disease	oral cavity	supragingival plaque	H-CE	oral microbiome
DM00072V1PQ85	ERS14700215	DOMHaIN	DM00072	8	F	HI	human immunodeficiency virus infectious disease	oral cavity	supragingival plaque	H-CE	oral microbiome
DM00073V1PQ51	ERS14700216	DOMHaIN	DM00073	4	F	HI	human immunodeficiency virus infectious disease	oral cavity	supragingival plaque	H-CF	oral microbiome
DM00073V1PQ71	ERS14700217	DOMHaIN	DM00073	4	F	HI	human immunodeficiency virus infectious disease	oral cavity	supragingival plaque	H-CF	oral microbiome
DM00074V1PQ54	ERS14700218	DOMHaIN	DM00074	4	F	HUU	na	oral cavity	supragingival plaque	H-CE	oral microbiome
DM00074V1PQ55	ERS14700219	DOMHaIN	DM00074	4	F	HUU	na	oral cavity	supragingival plaque	E-CD	oral microbiome
DM00074V1PQ64	ERS14700220	DOMHaIN	DM00074	4	F	HUU	na	oral cavity	supragingival plaque	D-CD	oral microbiome
DM00075V1PQ41	ERS14700222	DOMHaIN	DM00075	7	F	HUU	na	oral cavity	supragingival plaque	H-CE	oral microbiome
DM00075V1PQ64	ERS14700223	DOMHaIN	DM00075	7	F	HUU	na	oral cavity	supragingival plaque	H-CE	oral microbiome
DM00075V1PQ85	ERS14700224	DOMHaIN	DM00075	7	F	HUU	na	oral cavity	supragingival plaque	H-CE	oral microbiome
DM00076V1PQ11	ERS14700225	DOMHaIN	DM00076	9	M	HUU	na	oral cavity	supragingival plaque	H-CF	oral microbiome
DM00076V1PQ41	ERS14700226	DOMHaIN	DM00076	9	M	HUU	na	oral cavity	supragingival plaque	H-CF	oral microbiome
DM00077V1PQ31	ERS14700227	DOMHaIN	DM00077	5	M	HUU	na	oral cavity	supragingival plaque	H-CF	oral microbiome
DM00077V1PQ54	ERS14700228	DOMHaIN	DM00077	5	M	HUU	na	oral cavity	supragingival plaque	H-CF	oral microbiome
DM00078V1PQ11	ERS14700229	DOMHaIN	DM00078	9	M	HUU	na	oral cavity	supragingival plaque	H-CF	oral microbiome
DM00078V1PQ32	ERS14700230	DOMHaIN	DM00078	9	M	HUU	na	oral cavity	supragingival plaque	H-CF	oral microbiome
DM00079V1PQ11	ERS14700231	DOMHaIN	DM00079	7	F	HUU	na	oral cavity	supragingival plaque	H-CF	oral microbiome
DM00079V1PQ32	ERS14700232	DOMHaIN	DM00079	7	F	HUU	na	oral cavity	supragingival plaque	H-CF	oral microbiome
DM00080V1PQ54	ERS14700233	DOMHaIN	DM00080	4	M	HUU	na	oral cavity	supragingival plaque	H-CF	oral microbiome
DM00080V1PQ81	ERS14700234	DOMHaIN	DM00080	7	F	HI	human immunodeficiency virus infectious disease	oral cavity	supragingival plaque	H-CF	oral microbiome
DM00081V1PQ16	ERS14700235	DOMHaIN	DM00081	7	F	HI	human immunodeficiency virus infectious disease	oral cavity	supragingival plaque	H-CF	oral microbiome
DM00081V1PQ26	ERS14700236	DOMHaIN	DM00081	7	F	HI	human immunodeficiency virus infectious disease	oral cavity	supragingival plaque	H-CF	oral microbiome
DM00082V1PQ55	ERS14700237	DOMHaIN	DM00082	5	M	HUU	na	oral cavity	supragingival plaque	H-CF	oral microbiome
DM00082V1PQ65	ERS14700238	DOMHaIN	DM00082	5	M	HUU	na	oral cavity	supragingival plaque	H-CF	oral microbiome
DM00083V1PQ56	ERS14700239	DOMHaIN	DM00083	6	F	HEU	na	oral cavity	supragingival plaque	H-CF	oral microbiome
DM00083V1PQ75	ERS14700240	DOMHaIN	DM00083	6	F	HEU	na	oral cavity	supragingival plaque	H-CF	oral microbiome
DM00084V1PQ16	ERS14700241	DOMHaIN	DM00084	8	M	HEU	na	oral cavity	supragingival plaque	H-CF	oral microbiome
DM00084V1PQ26	ERS14700242	DOMHaIN	DM00084	8	M	HEU	na	oral cavity	supragingival plaque	H-CF	oral microbiome
DM00085V1PQ16	ERS14700243	DOMHaIN	DM00085	7	F	HI	human immunodeficiency virus infectious disease	oral cavity	supragingival plaque	H-CF	oral microbiome
DM00085V1PQ26	ERS14700244	DOMHaIN	DM00085	7	F	HI	human immunodeficiency virus infectious disease	oral cavity	supragingival plaque	H-CF	oral microbiome
DM00086V1PQ16	ERS14700245	DOMHaIN	DM00086	9	F	HI	human immunodeficiency virus infectious disease	oral cavity	supragingival plaque	D-CD	oral microbiome
DM00086V1PQ32	ERS14700246	DOMHaIN	DM00086	9	F	HI	human immunodeficiency virus infectious disease	oral cavity	supragingival plaque	H-CD	oral microbiome
DM00086V1PQ42	ERS14700247	DOMHaIN	DM00086	9	F	HI	human immunodeficiency virus infectious disease	oral cavity	supragingival plaque	H-CD	oral microbiome
DM00086V1PQ46	ERS14700248	DOMHaIN	DM00086	9	F	HI	human immunodeficiency virus infectious disease	oral cavity	supragingival plaque	D-CD	oral microbiome
DM00086V1PQ55	ERS14700249	DOMHaIN	DM00086	9	F	HI	human immunodeficiency virus infectious disease	oral cavity	supragingival plaque	E-CD	oral microbiome
DM00086V1PQ75	ERS14700250	DOMHaIN	DM00086	9	F	HI	human immunodeficiency virus infectious disease	oral cavity	supragingival plaque	E-CD	oral microbiome
DM00087V1PQ55	ERS14700251	DOMHaIN	DM00087	5	F	HEU	na	oral cavity	supragingival plaque	H-CF	oral microbiome
DM00087V1PQ65	ERS14700252	DOMHaIN	DM00087	5	F	HEU	na	oral cavity	supragingival plaque	H-CF	oral microbiome
DM00088V1PQ55	ERS14700253	DOMHaIN	DM00088	4	F	HI	human immunodeficiency virus infectious disease	oral cavity	supragingival plaque	H-CD	oral microbiome
DM00088V1PQ85	ERS14700254	DOMHaIN	DM00088	4	F	HI	human immunodeficiency virus infectious disease	oral cavity	supragingival plaque	H-CD	oral microbiome
DM00089V1PQ16	ERS14700255	DOMHaIN	DM00089	9	F	HUU	na	oral cavity	supragingival plaque	H-CD	oral microbiome
DM00089V1PQ26	ERS14700256	DOMHaIN	DM00089	9	F	HUU	na	oral cavity	supragingival plaque	H-CD	oral microbiome
DM00090V1PQ55	ERS14700257	DOMHaIN	DM00090	7	M	HI	human immunodeficiency virus infectious disease	oral cavity	supragingival plaque	H-CF	oral microbiome
DM00090V1PQ65	ERS14700258	DOMHaIN	DM00090	7	M	HI	human immunodeficiency virus infectious disease	oral cavity	supragingival plaque	H-CF	oral microbiome
DM00091V1PQ41	ERS14700259	DOMHaIN	DM00091	9	M	HI	human immunodeficiency virus infectious disease	oral cavity	supragingival plaque	H-CF	oral microbiome
DM00091V1PQ65	ERS14700260	DOMHaIN	DM00091	9	M	HI	human immunodeficiency virus infectious disease	oral cavity	supragingival plaque	H-CF	oral microbiome
DM00092V1PQ21	ERS14700261	DOMHaIN	DM00092	8	M	HEU	na	oral cavity	supragingival plaque	H-CD	oral microbiome
DM00092V1PQ31	ERS14700262	DOMHaIN	DM00092	8	M	HEU	na	oral cavity	supragingival plaque	H-CD	oral microbiome
DM00092V1PQ46	ERS14700263	DOMHaIN	DM00092	8	M	HEU	na	oral cavity	supragingival plaque	D-CD	oral microbiome
DM00092V1PQ55	ERS14700264	DOMHaIN	DM00092	8	M	HEU	na	oral cavity	supragingival plaque	D-CD	oral microbiome
DM00092V1PQ64	ERS14700265	DOMHaIN	DM00092	8	M	HEU	na	oral cavity	supragingival plaque	D-CD	oral microbiome
DM00092V1PQ65	ERS14700266	DOMHaIN	DM00092	8	M	HEU	na	oral cavity	supragingival plaque	D-CD	oral microbiome
DM00093V1PQ73	ERS14700267	DOMHaIN	DM00093	3	F	HUU	na	oral cavity	supragingival plaque	H-CF	oral microbiome
DM00094V1PQ16	ERS14700268	DOMHaIN	DM00094	10	M	HI	human immunodeficiency virus infectious disease	oral cavity	supragingival plaque	H-CF	oral microbiome
DM00094V1PQ26	ERS14700269	DOMHaIN	DM00094	10	M	HI	human immunodeficiency virus infectious disease	oral cavity	supragingival plaque	H-CF	oral microbiome
DM00095V1PQ16	ERS14700270	DOMHaIN	DM00095	10	M	HEU	na	oral cavity	supragingival plaque	H-CF	oral microbiome
DM00095V1PQ26	ERS14700271	DOMHaIN	DM00095	10	M	HEU	na	oral cavity	supragingival plaque	H-CF	oral microbiome
DM00096V1PQ16	ERS14700272	DOMHaIN	DM00096	8	M	HI	human immunodeficiency virus infectious disease	oral cavity	supragingival plaque	H-CE	oral microbiome
DM00096V1PQ26	ERS14700273	DOMHaIN	DM00096	8	M	HI	human immunodeficiency virus infectious disease	oral cavity	supragingival plaque	H-CE	oral microbiome
DM00096V1PQ36	ERS14700274	DOMHaIN	DM00096	8	M	HI	human immunodeficiency virus infectious disease	oral cavity	supragingival plaque	H-CE	oral microbiome
DM00097V1PQ16	ERS14700275	DOMHaIN	DM00097	6	F	HUU	na	oral cavity	supragingival plaque	H-CF	oral microbiome
DM00097V1PQ26	ERS14700276	DOMHaIN	DM00097	6	F	HUU	na	oral cavity	supragingival plaque	H-CF	oral microbiome
DM00098V1PQ55	ERS14700277	DOMHaIN	DM00098	6	M	HUU	na	oral cavity	supragingival plaque	H-CF	oral microbiome
DM00098V1PQ65	ERS14700278	DOMHaIN	DM00098	6	M	HUU	na	oral cavity	supragingival plaque	H-CF	oral microbiome
DM00099V1PQ16	ERS14700279	DOMHaIN	DM00099	9	F	HI	human immunodeficiency virus infectious disease	oral cavity	supragingival plaque	H-CF	oral microbiome
DM00099V1PQ26	ERS14700280	DOMHaIN	DM00099	9	F	HI	human immunodeficiency virus infectious disease	oral cavity	supragingival plaque	H-CF	oral microbiome
DM00100V1PQ55	ERS14700281	DOMHaIN	DM00100	5	F	HI	human immunodeficiency virus infectious disease	oral cavity	supragingival plaque	H-CF	oral microbiome
DM00100V1PQ65	ERS14700282	DOMHaIN	DM00100	5	F	HI	human immunodeficiency virus infectious disease	oral cavity	supragingival plaque	H-CF	oral microbiome
DM00101V1PQ16	ERS14700283	DOMHaIN	DM00101	7	M	HI	human immunodeficiency virus infectious disease	oral cavity	supragingival plaque	H-CF	oral microbiome
DM00101V1PQ26	ERS14700284	DOMHaIN	DM00101	7	M	HI	human immunodeficiency virus infectious disease	oral cavity	supragingival plaque	H-CF	oral microbiome
DM00102V1PQ16	ERS14700285	DOMHaIN	DM00102	7	M	HI	human immunodeficiency virus infectious disease	oral cavity	supragingival plaque	H-CD	oral microbiome
DM00102V1PQ26	ERS14700286	DOMHaIN	DM00102	7	M	HI	human immunodeficiency virus infectious disease	oral cavity	supragingival plaque	H-CD	oral microbiome
DM00102V1PQ85	ERS14700287	DOMHaIN	DM00102	7	M	HI	human immunodeficiency virus infectious disease	oral cavity	supragingival plaque	D-CD	oral microbiome
DM00103V1PQ16	ERS14700288	DOMHaIN	DM00103	10	F	HI	human immunodeficiency virus infectious disease	oral cavity	supragingival plaque	E-CD	oral microbiome
DM00103V1PQ26	ERS14700289	DOMHaIN	DM00103	10	F	HI	human immunodeficiency virus infectious disease	oral cavity	supragingival plaque	H-CD	oral microbiome
DM00103V1PQ36	ERS14700290	DOMHaIN	DM00103	10	F	HI	human immunodeficiency virus infectious disease	oral cavity	supragingival plaque	D-CD	oral microbiome
DM00103V1PQ46	ERS14700291	DOMHaIN	DM00103	10	F	HI	human immunodeficiency virus infectious disease	oral cavity	supragingival plaque	D-CD	oral microbiome
DM00104V1PQ16	ERS14700292	DOMHaIN	DM00104	7	F	HUU	na	oral cavity	supragingival plaque	H-CF	oral microbiome
DM00104V1PQ26-55	ERS14700293	DOMHaIN	DM00104	7	F	HUU	na	oral cavity	supragingival plaque	H-CF	oral microbiome
DM00105V1PQ16-55	ERS14700294	DOMHaIN	DM00105	6	F	HI	human immunodeficiency virus infectious disease	oral cavity	supragingival plaque	H-CF	oral microbiome
DM00105V1PQ26	ERS14700295	DOMHaIN	DM00105	6	F	HI	human immunodeficiency virus infectious disease	oral cavity	supragingival plaque	H-CF	oral microbiome
DM00106V1PQ74	ERS14700296	DOMHaIN	DM00106	8	M	HI	human immunodeficiency virus infectious disease	oral cavity	supragingival plaque	H-CD	oral microbiome
DM00106V1PQ83	ERS14700297	DOMHaIN	DM00106	8	M	HI	human immunodeficiency virus infectious disease	oral cavity	supragingival plaque	H-CD	oral microbiome
DM00106V1PQ85	ERS14700298	DOMHaIN	DM00106	8	M	HI	human immunodeficiency virus infectious disease	oral cavity	supragingival plaque	D-CD	oral microbiome
DM00107V1PQ11	ERS14700299	DOMHaIN	DM00107	10	M	HI	human immunodeficiency virus infectious disease	oral cavity	supragingival plaque	H-CD	oral microbiome
DM00107V1PQ42	ERS14700300	DOMHaIN	DM00107	10	M	HI	human immunodeficiency virus infectious disease	oral cavity	supragingival plaque	H-CD	oral microbiome
DM00107V1PQ55	ERS14700301	DOMHaIN	DM00107	10	M	HI	human immunodeficiency virus infectious disease	oral cavity	supragingival plaque	D-CD	oral microbiome
DM00107V1PQ65	ERS14700302	DOMHaIN	DM00107	10	M	HI	human immunodeficiency virus infectious disease	oral cavity	supragingival plaque	H-CD	oral microbiome
DM00107V1PQ75	ERS14700303	DOMHaIN	DM00107	10	M	HI	human immunodeficiency virus infectious disease	oral cavity	supragingival plaque	D-CD	oral microbiome
DM00107V1PQ85	ERS14700304	DOMHaIN	DM00107	10	M	HI	human immunodeficiency virus infectious disease	oral cavity	supragingival plaque	H-CD	oral microbiome
DM00108V1PQ61	ERS14700305	DOMHaIN	DM00108	4	F	HI	human immunodeficiency virus infectious disease	oral cavity	supragingival plaque	H-CF	oral microbiome
DM00108V1PQ84	ERS14700306	DOMHaIN	DM00108	4	F	HI	human immunodeficiency virus infectious disease	oral cavity	supragingival plaque	H-CF	oral microbiome
DM00109V1PQ53	ERS14700307	DOMHaIN	DM00109	3	M	HEU	na	oral cavity	supragingival plaque	H-CF	oral microbiome
DM00109V1PQ82	ERS14700308	DOMHaIN	DM00109	3	M	HEU	na	oral cavity	supragingival plaque	H-CF	oral microbiome
DM00110V1PQ62	ERS14700309	DOMHaIN	DM00110	7	M	HI	human immunodeficiency virus infectious disease	oral cavity	supragingival plaque	E-CD	oral microbiome
DM00110V1PQ71	ERS14700310	DOMHaIN	DM00110	7	M	HI	human immunodeficiency virus infectious disease	oral cavity	supragingival plaque	D-CD	oral microbiome
DM00111V1PQ16	ERS14700311	DOMHaIN	DM00111	9	M	HEU	na	oral cavity	supragingival plaque	H-CF	oral microbiome
DM00112V1PQ16	ERS14700312	DOMHaIN	DM00112	8	F	HI	human immunodeficiency virus infectious disease	oral cavity	supragingival plaque	D-CD	oral microbiome
DM00112V1PQ75	ERS14700313	DOMHaIN	DM00112	8	F	HI	human immunodeficiency virus infectious disease	oral cavity	supragingival plaque	H-CD	oral microbiome
DM00113V1PQ55	ERS14700314	DOMHaIN	DM00113	4	F	HEU	na	oral cavity	supragingival plaque	H-CF	oral microbiome
DM00114V1PQ54	ERS14700315	DOMHaIN	DM00114	5	M	HEU	na	oral cavity	supragingival plaque	H-CF	oral microbiome
DM00115V1PQ55	ERS14700316	DOMHaIN	DM00115	4	M	HEU	na	oral cavity	supragingival plaque	H-CF	oral microbiome
DM00116V1PQ52	ERS14700317	DOMHaIN	DM00116	4	F	HI	human immunodeficiency virus infectious disease	oral cavity	supragingival plaque	D-CD	oral microbiome
DM00116V1PQ55	ERS14700318	DOMHaIN	DM00116	4	F	HI	human immunodeficiency virus infectious disease	oral cavity	supragingival plaque	H-CD	oral microbiome
DM00117V1PQ16	ERS14700320	DOMHaIN	DM00117	6	F	HEU	na	oral cavity	supragingival plaque	H-CF	oral microbiome
DM00118V1PQ16	ERS14700321	DOMHaIN	DM00118	10	M	HI	human immunodeficiency virus infectious disease	oral cavity	supragingival plaque	H-CD	oral microbiome
DM00118V1PQ26	ERS14700322	DOMHaIN	DM00118	10	M	HI	human immunodeficiency virus infectious disease	oral cavity	supragingival plaque	E-CD	oral microbiome
DM00118V1PQ55	ERS14700323	DOMHaIN	DM00118	10	M	HI	human immunodeficiency virus infectious disease	oral cavity	supragingival plaque	D-CD	oral microbiome
DM00118V1PQ65	ERS14700324	DOMHaIN	DM00118	10	M	HI	human immunodeficiency virus infectious disease	oral cavity	supragingival plaque	D-CD	oral microbiome
DM00118V1PQ75	ERS14700325	DOMHaIN	DM00118	10	M	HI	human immunodeficiency virus infectious disease	oral cavity	supragingival plaque	E-CD	oral microbiome
DM00118V1PQ85	ERS14700326	DOMHaIN	DM00118	10	M	HI	human immunodeficiency virus infectious disease	oral cavity	supragingival plaque	E-CD	oral microbiome
DM00119V1PQ55	ERS14700327	DOMHaIN	DM00119	5	F	HI	human immunodeficiency virus infectious disease	oral cavity	supragingival plaque	H-CF	oral microbiome
DM00120V1PQ16	ERS14700328	DOMHaIN	DM00120	7	F	HEU	na	oral cavity	supragingival plaque	H-CF	oral microbiome
DM00121V1PQ13	ERS14700329	DOMHaIN	DM00121	9	M	HI	human immunodeficiency virus infectious disease	oral cavity	supragingival plaque	E-CD	oral microbiome
DM00121V1PQ16	ERS14700330	DOMHaIN	DM00121	9	M	HI	human immunodeficiency virus infectious disease	oral cavity	supragingival plaque	D-CD	oral microbiome
DM00121V1PQ42	ERS14700331	DOMHaIN	DM00121	9	M	HI	human immunodeficiency virus infectious disease	oral cavity	supragingival plaque	H-CD	oral microbiome
DM00123V1PQ26	ERS14700332	DOMHaIN	DM00123	8	M	HI	human immunodeficiency virus infectious disease	oral cavity	supragingival plaque	H-CF	oral microbiome
DM00124V1PQ26	ERS14700333	DOMHaIN	DM00124	10	F	HI	human immunodeficiency virus infectious disease	oral cavity	supragingival plaque	H-CF	oral microbiome
DM00125V1PQ65	ERS14700334	DOMHaIN	DM00125	4	F	HEU	na	oral cavity	supragingival plaque	H-CF	oral microbiome
DM00126V1PQ26	ERS14700335	DOMHaIN	DM00126	10	M	HI	human immunodeficiency virus infectious disease	oral cavity	supragingival plaque	H-CF	oral microbiome
DM00127V1PQ65	ERS14700336	DOMHaIN	DM00127	4	F	HI	human immunodeficiency virus infectious disease	oral cavity	supragingival plaque	H-CF	oral microbiome
DM00128V1PQ55	ERS14700337	DOMHaIN	DM00128	4	F	HI	human immunodeficiency virus infectious disease	oral cavity	supragingival plaque	H-CF	oral microbiome
DM00129V1PQ26	ERS14700338	DOMHaIN	DM00129	6	F	HEU	na	oral cavity	supragingival plaque	H-CF	oral microbiome
DM00130V1PQ54	ERS14700339	DOMHaIN	DM00130	4	F	HEU	na	oral cavity	supragingival plaque	H-CF	oral microbiome
DM00131V1PQ55	ERS14700340	DOMHaIN	DM00131	3	M	HEU	na	oral cavity	supragingival plaque	H-CF	oral microbiome
DM00132V1PQ16	ERS14700341	DOMHaIN	DM00132	9	F	HEU	na	oral cavity	supragingival plaque	H-CF	oral microbiome
DM00133V1PQ16	ERS14700342	DOMHaIN	DM00133	8	F	HI	human immunodeficiency virus infectious disease	oral cavity	supragingival plaque	H-CD	oral microbiome
DM00133V1PQ75	ERS14700343	DOMHaIN	DM00133	8	F	HI	human immunodeficiency virus infectious disease	oral cavity	supragingival plaque	D-CD	oral microbiome
DM00134V1PQ55	ERS14700344	DOMHaIN	DM00134	4	M	HI	human immunodeficiency virus infectious disease	oral cavity	supragingival plaque	H-CF	oral microbiome
DM00135V1PQ55	ERS14700345	DOMHaIN	DM00135	3	M	HI	human immunodeficiency virus infectious disease	oral cavity	supragingival plaque	H-CF	oral microbiome
DM00136V1PQ16	ERS14700346	DOMHaIN	DM00136	9	M	HUU	na	oral cavity	supragingival plaque	H-CF	oral microbiome
DM00137V1PQ26	ERS14700347	DOMHaIN	DM00137	7	M	HUU	na	oral cavity	supragingival plaque	H-CF	oral microbiome
DM00138V1PQ26	ERS14700348	DOMHaIN	DM00138	6	M	HEU	na	oral cavity	supragingival plaque	H-CF	oral microbiome
DM00139V1PQ55	ERS14700349	DOMHaIN	DM00139	5	M	HI	human immunodeficiency virus infectious disease	oral cavity	supragingival plaque	H-CF	oral microbiome
DM00140V1PQ16	ERS14700350	DOMHaIN	DM00140	10	M	HEU	na	oral cavity	supragingival plaque	H-CF	oral microbiome
DM00141V1PQ55	ERS14700351	DOMHaIN	DM00141	5	M	HI	human immunodeficiency virus infectious disease	oral cavity	supragingival plaque	H-CF	oral microbiome
DM00142V1PQ16	ERS14700352	DOMHaIN	DM00142	7	F	HI	human immunodeficiency virus infectious disease	oral cavity	supragingival plaque	H-CF	oral microbiome
DM00143V1PQ16	ERS14700353	DOMHaIN	DM00143	7	M	HUU	na	oral cavity	supragingival plaque	H-CF	oral microbiome
DM00144V1PQ16	ERS14700354	DOMHaIN	DM00144	9	M	HEU	na	oral cavity	supragingival plaque	H-CF	oral microbiome
DM00145V1PQ16	ERS14700355	DOMHaIN	DM00145	8	M	HEU	na	oral cavity	supragingival plaque	H-CF	oral microbiome
DM00146V1PQ55	ERS14700356	DOMHaIN	DM00146	4	F	HUU	na	oral cavity	supragingival plaque	H-CF	oral microbiome
DM00147V1PQ75	ERS14700357	DOMHaIN	DM00147	4	M	HEU	na	oral cavity	supragingival plaque	H-CF	oral microbiome
DM00148V1PQ46	ERS14700358	DOMHaIN	DM00148	7	F	HUU	na	oral cavity	supragingival plaque	H-CE	oral microbiome
DM00154V1PQ16	ERS14700366	DOMHaIN	DM00154	7	F	HI	human immunodeficiency virus infectious disease	oral cavity	supragingival plaque	H-CF	oral microbiome
DM00178V1PQ36	ERS14700396	DOMHaIN	DM00178	7	F	HUU	na	oral cavity	supragingival plaque	H-CD	oral microbiome
DM00179V1PQ31	ERS14700398	DOMHaIN	DM00179	10	F	HI	human immunodeficiency virus infectious disease	oral cavity	supragingival plaque	H-CF	oral microbiome
DM00181V1PQ36	ERS14700400	DOMHaIN	DM00181	7	F	HUU	na	oral cavity	supragingival plaque	H-CF	oral microbiome
DM00182V1PQ16	ERS14700401	DOMHaIN	DM00182	6	F	HI	human immunodeficiency virus infectious disease	oral cavity	supragingival plaque	H-CF	oral microbiome
DM00183V1PQ16	ERS14700402	DOMHaIN	DM00183	10	M	HUU	na	oral cavity	supragingival plaque	H-CF	oral microbiome
DM00184V1PQ16-55	ERS14700403	DOMHaIN	DM00184	6	F	HUU	na	oral cavity	supragingival plaque	H-CE	oral microbiome
DM00185V1PQ82	ERS14700406	DOMHaIN	DM00185	3	M	HEU	na	oral cavity	supragingival plaque	H-CD	oral microbiome
DM00187V1PQ55-54	ERS14700408	DOMHaIN	DM00187	4	M	HEU	na	oral cavity	supragingival plaque	H-CF	oral microbiome
DM00193V1PQ16	ERS14700416	DOMHaIN	DM00193	9	M	HUU	na	oral cavity	supragingival plaque	H-CF	oral microbiome
DM00194V1PQ16	ERS14700417	DOMHaIN	DM00194	10	F	HI	human immunodeficiency virus infectious disease	oral cavity	supragingival plaque	H-CF	oral microbiome
DM00199V1PQ65	ERS14700423	DOMHaIN	DM00199	4	M	HEU	na	oral cavity	supragingival plaque	H-CF	oral microbiome
DM00200V1PQ16	ERS14700424	DOMHaIN	DM00200	6	F	HEU	na	oral cavity	supragingival plaque	H-CF	oral microbiome
DM00201V1PQ55	ERS14700425	DOMHaIN	DM00201	3	F	HEU	na	oral cavity	supragingival plaque	H-CF	oral microbiome
DM00203V1PQ65	ERS14700428	DOMHaIN	DM00203	4	F	HEU	na	oral cavity	supragingival plaque	H-CD	oral microbiome
DM00203V1PQ85	ERS14700429	DOMHaIN	DM00203	4	F	HEU	na	oral cavity	supragingival plaque	D-CD	oral microbiome
DM00207V1PQ64	ERS14700435	DOMHaIN	DM00207	5	M	HI	human immunodeficiency virus infectious disease	oral cavity	supragingival plaque	H-CF	oral microbiome
DM00208V1PQ26	ERS14700436	DOMHaIN	DM00208	5	F	HI	human immunodeficiency virus infectious disease	oral cavity	supragingival plaque	H-CE	oral microbiome
DM00208V1PQ55	ERS14700437	DOMHaIN	DM00208	5	F	HI	human immunodeficiency virus infectious disease	oral cavity	supragingival plaque	E-CE	oral microbiome
DM00209V1PQ16	ERS14700438	DOMHaIN	DM00209	9	F	HUU	na	oral cavity	supragingival plaque	H-CF	oral microbiome
DM00211V1PQ16-55	ERS14700440	DOMHaIN	DM00211	7	F	HUU	na	oral cavity	supragingival plaque	H-CF	oral microbiome
DM00212V1PQ55	ERS14700441	DOMHaIN	DM00212	5	F	HEU	na	oral cavity	supragingival plaque	H-CF	oral microbiome
DM00214V1PQ46	ERS14700443	DOMHaIN	DM00214	7	M	HEU	na	oral cavity	supragingival plaque	H-CE	oral microbiome
DM00215V1PQ55	ERS14700445	DOMHaIN	DM00215	5	F	HEU	na	oral cavity	supragingival plaque	H-CF	oral microbiome
DM00222V1PQ72	ERS14700456	DOMHaIN	DM00222	7	F	HI	human immunodeficiency virus infectious disease	oral cavity	supragingival plaque	H-CF	oral microbiome
DM00224V1PQ51	ERS14700458	DOMHaIN	DM00224	5	M	HI	human immunodeficiency virus infectious disease	oral cavity	supragingival plaque	E-CD	oral microbiome
DM00224V1PQ61	ERS14700459	DOMHaIN	DM00224	5	M	HI	human immunodeficiency virus infectious disease	oral cavity	supragingival plaque	H-CD	oral microbiome
DM00224V1PQ74	ERS14700460	DOMHaIN	DM00224	5	M	HI	human immunodeficiency virus infectious disease	oral cavity	supragingival plaque	D-CD	oral microbiome
DM00225V1PQ31	ERS14700461	DOMHaIN	DM00225	9	F	HI	human immunodeficiency virus infectious disease	oral cavity	supragingival plaque	H-CF	oral microbiome
DM00226V1PQ51	ERS14700462	DOMHaIN	DM00226	6	F	HI	human immunodeficiency virus infectious disease	oral cavity	supragingival plaque	H-CF	oral microbiome
DM00227V1PQ16-55	ERS14700463	DOMHaIN	DM00227	8	M	HUU	na	oral cavity	supragingival plaque	H-CF	oral microbiome
DM00228V1PQ65	ERS14700464	DOMHaIN	DM00228	6	M	HEU	na	oral cavity	supragingival plaque	H-CF	oral microbiome
DM00231V1PQ46	ERS14700470	DOMHaIN	DM00231	8	M	HUU	na	oral cavity	supragingival plaque	H-CD	oral microbiome
DM00235V1PQ75	ERS14700476	DOMHaIN	DM00235	5	M	HEU	na	oral cavity	supragingival plaque	H-CF	oral microbiome
DM00249V1PQ16	ERS14700494	DOMHaIN	DM00249	6	F	HEU	na	oral cavity	supragingival plaque	H-CF	oral microbiome
DM00250V1PQ55	ERS14700495	DOMHaIN	DM00250	5	F	HEU	na	oral cavity	supragingival plaque	H-CF	oral microbiome
DM00251V1PQ75	ERS14700496	DOMHaIN	DM00251	4	F	HI	human immunodeficiency virus infectious disease	oral cavity	supragingival plaque	H-CF	oral microbiome
DM00252V1PQ55	ERS14700497	DOMHaIN	DM00252	5	F	HEU	na	oral cavity	supragingival plaque	H-CF	oral microbiome
DM00253V1PQ16	ERS14700498	DOMHaIN	DM00253	10	M	HUU	na	oral cavity	supragingival plaque	H-CF	oral microbiome
DM00254V1PQ64	ERS14700500	DOMHaIN	DM00254	5	M	HUU	na	oral cavity	supragingival plaque	H-CD	oral microbiome
DM00254V1PQ85	ERS14700501	DOMHaIN	DM00254	5	M	HUU	na	oral cavity	supragingival plaque	D-CD	oral microbiome
DM00255V1PQ16	ERS14700502	DOMHaIN	DM00255	8	M	HEU	na	oral cavity	supragingival plaque	H-CD	oral microbiome
DM00255V1PQ26	ERS14700503	DOMHaIN	DM00255	8	M	HEU	na	oral cavity	supragingival plaque	E-CD	oral microbiome
DM00256V1PQ55	ERS14700505	DOMHaIN	DM00256	5	M	HUU	na	oral cavity	supragingival plaque	H-CF	oral microbiome
DM00259V1PQ26	ERS14700508	DOMHaIN	DM00259	10	M	HUU	na	oral cavity	supragingival plaque	H-CF	oral microbiome
DM00260V1PQ16	ERS14700509	DOMHaIN	DM00260	9	M	HUU	na	oral cavity	supragingival plaque	H-CD	oral microbiome
DM00261V1PQ26	ERS14700513	DOMHaIN	DM00261	7	F	HUU	na	oral cavity	supragingival plaque	H-CF	oral microbiome
DM00262V1PQ65	ERS14700514	DOMHaIN	DM00262	3	M	HEU	na	oral cavity	supragingival plaque	H-CF	oral microbiome
DM00264V1PQ26	ERS14700516	DOMHaIN	DM00264	7	F	HUU	na	oral cavity	supragingival plaque	H-CD	oral microbiome
DM00264V1PQ75	ERS14700518	DOMHaIN	DM00264	7	F	HUU	na	oral cavity	supragingival plaque	E-CD	oral microbiome
DM00265V1PQ55	ERS14700519	DOMHaIN	DM00265	5	M	HUU	na	oral cavity	supragingival plaque	H-CF	oral microbiome
DM00266V1PQ16	ERS14700520	DOMHaIN	DM00266	9	M	HEU	na	oral cavity	supragingival plaque	H-CE	oral microbiome
DM00266V1PQ74	ERS14700521	DOMHaIN	DM00266	9	M	HEU	na	oral cavity	supragingival plaque	E-CE	oral microbiome
DM00267V1PQ64-65	ERS14700522	DOMHaIN	DM00267	6	M	HUU	na	oral cavity	supragingival plaque	H-CF	oral microbiome
DM00268V1PQ16	ERS14700523	DOMHaIN	DM00268	9	M	HEU	na	oral cavity	supragingival plaque	H-CF	oral microbiome
DM00269V1PQ15-16	ERS14700524	DOMHaIN	DM00269	10	M	HEU	na	oral cavity	supragingival plaque	H-CF	oral microbiome
DM00270V1PQ26	ERS14700525	DOMHaIN	DM00270	9	M	HUU	na	oral cavity	supragingival plaque	H-CF	oral microbiome
DM00271V1PQ26-65	ERS14700526	DOMHaIN	DM00271	8	M	HUU	na	oral cavity	supragingival plaque	H-CF	oral microbiome
DM00272V1PQ16	ERS14700527	DOMHaIN	DM00272	7	M	HUU	na	oral cavity	supragingival plaque	H-CF	oral microbiome
DM00273V1PQ16	ERS14700528	DOMHaIN	DM00273	9	M	HUU	na	oral cavity	supragingival plaque	H-CF	oral microbiome
DM00274V1PQ16	ERS14700529	DOMHaIN	DM00274	10	M	HI	human immunodeficiency virus infectious disease	oral cavity	supragingival plaque	H-CD	oral microbiome
DM00274V1PQ26	ERS14700530	DOMHaIN	DM00274	10	M	HI	human immunodeficiency virus infectious disease	oral cavity	supragingival plaque	H-CD	oral microbiome
DM00274V1PQ65	ERS14700531	DOMHaIN	DM00274	10	M	HI	human immunodeficiency virus infectious disease	oral cavity	supragingival plaque	E-CD	oral microbiome
DM00274V1PQ85	ERS14700532	DOMHaIN	DM00274	10	M	HI	human immunodeficiency virus infectious disease	oral cavity	supragingival plaque	D-CD	oral microbiome
DM00275V1PQ55	ERS14700533	DOMHaIN	DM00275	5	F	HUU	na	oral cavity	supragingival plaque	H-CF	oral microbiome
DM00276V1PQ65	ERS14700534	DOMHaIN	DM00276	4	M	HI	human immunodeficiency virus infectious disease	oral cavity	supragingival plaque	H-CF	oral microbiome
DM00277V1PQ55-16	ERS14700535	DOMHaIN	DM00277	9	F	HI	human immunodeficiency virus infectious disease	oral cavity	supragingival plaque	H-CF	oral microbiome
DM00278V1PQ16	ERS14700536	DOMHaIN	DM00278	7	F	HI	human immunodeficiency virus infectious disease	oral cavity	supragingival plaque	H-CD	oral microbiome
DM00278V1PQ36	ERS14700537	DOMHaIN	DM00278	7	F	HI	human immunodeficiency virus infectious disease	oral cavity	supragingival plaque	D-CD	oral microbiome
DM00278V1PQ65	ERS14700538	DOMHaIN	DM00278	7	F	HI	human immunodeficiency virus infectious disease	oral cavity	supragingival plaque	E-CD	oral microbiome
DM00279V1PQ11-21	ERS14700539	DOMHaIN	DM00279	5	M	HI	human immunodeficiency virus infectious disease	oral cavity	supragingival plaque	H-CD	oral microbiome
DM00279V1PQ74	ERS14700540	DOMHaIN	DM00279	5	M	HI	human immunodeficiency virus infectious disease	oral cavity	supragingival plaque	D-CD	oral microbiome
DM00279V1PQ85	ERS14700541	DOMHaIN	DM00279	5	M	HI	human immunodeficiency virus infectious disease	oral cavity	supragingival plaque	E-CD	oral microbiome
DM00280V1PQ26	ERS14700542	DOMHaIN	DM00280	7	F	HI	human immunodeficiency virus infectious disease	oral cavity	supragingival plaque	H-CE	oral microbiome
DM00280V1PQ54	ERS14700543	DOMHaIN	DM00280	7	F	HI	human immunodeficiency virus infectious disease	oral cavity	supragingival plaque	E-CE	oral microbiome
DM00281V1PQ16-55	ERS14700544	DOMHaIN	DM00281	10	M	HI	human immunodeficiency virus infectious disease	oral cavity	supragingival plaque	H-CF	oral microbiome
DM00282V1PQ55	ERS14700545	DOMHaIN	DM00282	4	M	HI	human immunodeficiency virus infectious disease	oral cavity	supragingival plaque	H-CF	oral microbiome
DM00283V1PQ55	ERS14700546	DOMHaIN	DM00283	4	M	HI	human immunodeficiency virus infectious disease	oral cavity	supragingival plaque	H-CF	oral microbiome
DM00284V1PQ65	ERS14700547	DOMHaIN	DM00284	5	F	HI	human immunodeficiency virus infectious disease	oral cavity	supragingival plaque	H-CF	oral microbiome
DM00285V1PQ65	ERS14700548	DOMHaIN	DM00285	5	M	HUU	na	oral cavity	supragingival plaque	H-CF	oral microbiome
DM00286V1PQ55-54	ERS14700549	DOMHaIN	DM00286	4	M	HUU	na	oral cavity	supragingival plaque	H-CF	oral microbiome
DM00287V1PQ65	ERS14700550	DOMHaIN	DM00287	5	F	HEU	na	oral cavity	supragingival plaque	H-CF	oral microbiome
DM00288V1PQ55	ERS14700551	DOMHaIN	DM00288	3	F	HI	human immunodeficiency virus infectious disease	oral cavity	supragingival plaque	H-CF	oral microbiome
DM00289V1PQ16	ERS14700552	DOMHaIN	DM00289	3	M	HEU	na	oral cavity	supragingival plaque	H-CF	oral microbiome
DM00290V1PQ61	ERS14700553	DOMHaIN	DM00290	4	M	HI	human immunodeficiency virus infectious disease	oral cavity	supragingival plaque	H-CF	oral microbiome
DM00291V1PQ65	ERS14700554	DOMHaIN	DM00291	5	M	HEU	na	oral cavity	supragingival plaque	H-CF	oral microbiome
DM00292V1PQ75	ERS14700555	DOMHaIN	DM00292	7	M	HI	human immunodeficiency virus infectious disease	oral cavity	supragingival plaque	H-CF	oral microbiome
DM00293V1PQ65	ERS14700557	DOMHaIN	DM00293	8	M	HI	human immunodeficiency virus infectious disease	oral cavity	supragingival plaque	D-CD	oral microbiome
DM00294V1PQ55	ERS14700559	DOMHaIN	DM00294	8	M	HUU	na	oral cavity	supragingival plaque	H-CF	oral microbiome
DM00295V1PQ84	ERS14700560	DOMHaIN	DM00295	4	F	HUU	na	oral cavity	supragingival plaque	H-CF	oral microbiome
DM00296V1PQ65	ERS14700561	DOMHaIN	DM00296	6	M	HUU	na	oral cavity	supragingival plaque	H-CF	oral microbiome
DM00297V1PQ26	ERS14700562	DOMHaIN	DM00297	7	M	HEU	na	oral cavity	supragingival plaque	H-CF	oral microbiome
DM00298V1PQ54-16	ERS14700563	DOMHaIN	DM00298	7	M	HI	human immunodeficiency virus infectious disease	oral cavity	supragingival plaque	H-CD	oral microbiome
DM00298V1PQ65	ERS14700564	DOMHaIN	DM00298	7	M	HI	human immunodeficiency virus infectious disease	oral cavity	supragingival plaque	D-CD	oral microbiome
DM00299V1PQ54-55	ERS14700565	DOMHaIN	DM00299	5	F	HEU	na	oral cavity	supragingival plaque	H-CE	oral microbiome
DM00301V1PQ46	ERS14700568	DOMHaIN	DM00301	10	M	HI	human immunodeficiency virus infectious disease	oral cavity	supragingival plaque	E-CE	oral microbiome
DM00301V1PQ55-16	ERS14700569	DOMHaIN	DM00301	10	M	HI	human immunodeficiency virus infectious disease	oral cavity	supragingival plaque	H-CE	oral microbiome
DM00302V1PQ16	ERS14700570	DOMHaIN	DM00302	7	F	HEU	na	oral cavity	supragingival plaque	H-CF	oral microbiome
DM00303V1PQ26	ERS14700571	DOMHaIN	DM00303	6	F	HI	human immunodeficiency virus infectious disease	oral cavity	supragingival plaque	H-CD	oral microbiome
DM00303V1PQ55	ERS14700572	DOMHaIN	DM00303	6	F	HI	human immunodeficiency virus infectious disease	oral cavity	supragingival plaque	D-CD	oral microbiome
DM00303V1PQ65	ERS14700573	DOMHaIN	DM00303	6	F	HI	human immunodeficiency virus infectious disease	oral cavity	supragingival plaque	D-CD	oral microbiome
DM00303V1PQ85	ERS14700574	DOMHaIN	DM00303	6	F	HI	human immunodeficiency virus infectious disease	oral cavity	supragingival plaque	D-CD	oral microbiome
DM00304V1PQ64	ERS14700575	DOMHaIN	DM00304	3	M	HI	human immunodeficiency virus infectious disease	oral cavity	supragingival plaque	H-CF	oral microbiome
DM00305V1PQ26	ERS14700576	DOMHaIN	DM00305	6	M	HEU	na	oral cavity	supragingival plaque	E-CD	oral microbiome
DM00305V1PQ36	ERS14700577	DOMHaIN	DM00305	6	M	HEU	na	oral cavity	supragingival plaque	D-CD	oral microbiome
DM00305V1PQ53	ERS14700578	DOMHaIN	DM00305	6	M	HEU	na	oral cavity	supragingival plaque	E-CD	oral microbiome
DM00305V1PQ64	ERS14700579	DOMHaIN	DM00305	6	M	HEU	na	oral cavity	supragingival plaque	D-CD	oral microbiome
DM00305V1PQ73	ERS14700580	DOMHaIN	DM00305	6	M	HEU	na	oral cavity	supragingival plaque	H-CD	oral microbiome
DM00306V1PQ55	ERS14700581	DOMHaIN	DM00306	3	M	HI	human immunodeficiency virus infectious disease	oral cavity	supragingival plaque	H-CF	oral microbiome
DM00307V1PQ55	ERS14700582	DOMHaIN	DM00307	5	M	HI	human immunodeficiency virus infectious disease	oral cavity	supragingival plaque	H-CD	oral microbiome
DM00307V1PQ75	ERS14700583	DOMHaIN	DM00307	5	M	HI	human immunodeficiency virus infectious disease	oral cavity	supragingival plaque	D-CD	oral microbiome
DM00307V1PQ85	ERS14700584	DOMHaIN	DM00307	5	M	HI	human immunodeficiency virus infectious disease	oral cavity	supragingival plaque	E-CD	oral microbiome
DM00308V1PQ26	ERS14700585	DOMHaIN	DM00308	10	F	HI	human immunodeficiency virus infectious disease	oral cavity	supragingival plaque	H-CF	oral microbiome
DM00309V1PQ16	ERS14700586	DOMHaIN	DM00309	7	F	HI	human immunodeficiency virus infectious disease	oral cavity	supragingival plaque	H-CF	oral microbiome
DM00310V1PQ16	ERS14700587	DOMHaIN	DM00310	5	M	HUU	na	oral cavity	supragingival plaque	H-CF	oral microbiome
DM00311V1PQ16	ERS14700588	DOMHaIN	DM00311	9	M	HUU	na	oral cavity	supragingival plaque	D-CD	oral microbiome
DM00311V1PQ26	ERS14700589	DOMHaIN	DM00311	9	M	HUU	na	oral cavity	supragingival plaque	H-CD	oral microbiome
DM00312V1PQ16	ERS14700590	DOMHaIN	DM00312	10	M	HEU	na	oral cavity	supragingival plaque	H-CF	oral microbiome
DM00313V1PQ55-16	ERS14700591	DOMHaIN	DM00313	7	M	HEU	na	oral cavity	supragingival plaque	H-CF	oral microbiome
DM00314V1PQ64-65-26	ERS14700592	DOMHaIN	DM00314	7	M	HUU	na	oral cavity	supragingival plaque	H-CF	oral microbiome
DM00315V1PQ75-64-55	ERS14700593	DOMHaIN	DM00315	4	M	HEU	na	oral cavity	supragingival plaque	H-CF	oral microbiome
DM00316V1PQ65	ERS14700594	DOMHaIN	DM00316	6	F	HUU	na	oral cavity	supragingival plaque	H-CF	oral microbiome
DM00317V1PQ55-54	ERS14700595	DOMHaIN	DM00317	4	M	HUU	na	oral cavity	supragingival plaque	H-CF	oral microbiome
DM00318V1PQ55	ERS14700596	DOMHaIN	DM00318	4	F	HEU	na	oral cavity	supragingival plaque	H-CF	oral microbiome
DM00319V1PQ26	ERS14700597	DOMHaIN	DM00319	10	M	HUU	na	oral cavity	supragingival plaque	H-CF	oral microbiome
DM00320V1PQ16	ERS14700598	DOMHaIN	DM00320	9	F	HEU	na	oral cavity	supragingival plaque	H-CF	oral microbiome
DM00321V1PQ65	ERS14700599	DOMHaIN	DM00321	3	M	HI	human immunodeficiency virus infectious disease	oral cavity	supragingival plaque	H-CF	oral microbiome
DM00322V1PQ55	ERS14700600	DOMHaIN	DM00322	5	F	HI	human immunodeficiency virus infectious disease	oral cavity	supragingival plaque	H-CF	oral microbiome
DM00323V1PQ26	ERS14700601	DOMHaIN	DM00323	9	F	HI	human immunodeficiency virus infectious disease	oral cavity	supragingival plaque	H-CD	oral microbiome
DM00323V1PQ64	ERS14700602	DOMHaIN	DM00323	9	F	HI	human immunodeficiency virus infectious disease	oral cavity	supragingival plaque	D-CD	oral microbiome
DM00324V1PQ65	ERS14700603	DOMHaIN	DM00324	5	F	HEU	na	oral cavity	supragingival plaque	D-CD	oral microbiome
DM00324V1PQ75	ERS14700604	DOMHaIN	DM00324	5	F	HEU	na	oral cavity	supragingival plaque	H-CD	oral microbiome
DM00325V1PQ54	ERS14700605	DOMHaIN	DM00325	3	F	HUU	na	oral cavity	supragingival plaque	H-CD	oral microbiome
DM00325V1PQ64	ERS14700606	DOMHaIN	DM00325	3	F	HUU	na	oral cavity	supragingival plaque	D-CD	oral microbiome
DM00325V1PQ84	ERS14700607	DOMHaIN	DM00325	3	F	HUU	na	oral cavity	supragingival plaque	E-CD	oral microbiome
DM00326V1PQ55-54-64-65	ERS14700608	DOMHaIN	DM00326	4	M	HUU	na	oral cavity	supragingival plaque	H-CF	oral microbiome
DM00327V1PQ16	ERS14700609	DOMHaIN	DM00327	9	M	HEU	na	oral cavity	supragingival plaque	H-CE	oral microbiome
DM00328V1PQ65	ERS14700610	DOMHaIN	DM00328	7	M	HUU	na	oral cavity	supragingival plaque	H-CF	oral microbiome
DM00329V1PQ65	ERS14700611	DOMHaIN	DM00329	9	M	HUU	na	oral cavity	supragingival plaque	H-CE	oral microbiome
DM00329V1PQ75	ERS14700612	DOMHaIN	DM00329	9	M	HUU	na	oral cavity	supragingival plaque	E-CE	oral microbiome
DM00330V1PQ16	ERS14700613	DOMHaIN	DM00330	6	F	HUU	na	oral cavity	supragingival plaque	H-CF	oral microbiome
DM00331V1PQ55	ERS14700614	DOMHaIN	DM00331	5	F	HEU	na	oral cavity	supragingival plaque	H-CF	oral microbiome
DM00332V1PQ16	ERS14700615	DOMHaIN	DM00332	9	M	HUU	na	oral cavity	supragingival plaque	H-CF	oral microbiome
DM00333V1PQ65	ERS14700616	DOMHaIN	DM00333	9	M	HI	human immunodeficiency virus infectious disease	oral cavity	supragingival plaque	H-CD	oral microbiome
DM00333V1PQ85	ERS14700617	DOMHaIN	DM00333	9	M	HI	human immunodeficiency virus infectious disease	oral cavity	supragingival plaque	D-CD	oral microbiome
DM00334V1PQ16-40	ERS14700618	DOMHaIN	DM00334	8	M	HUU	na	oral cavity	supragingival plaque	H-CF	oral microbiome
DM00335V1PQ55	ERS14700619	DOMHaIN	DM00335	5	M	HEU	na	oral cavity	supragingival plaque	H-CF	oral microbiome
DM00336V1PQ26	ERS14700620	DOMHaIN	DM00336	8	M	HUU	na	oral cavity	supragingival plaque	H-CF	oral microbiome
DM00337V1PQ64-65	ERS14700621	DOMHaIN	DM00337	3	F	HEU	na	oral cavity	supragingival plaque	H-CF	oral microbiome
DM00338V1PQ16	ERS14700622	DOMHaIN	DM00338	8	F	HI	human immunodeficiency virus infectious disease	oral cavity	supragingival plaque	H-CE	oral microbiome
DM00338V1PQ65	ERS14700623	DOMHaIN	DM00338	8	F	HI	human immunodeficiency virus infectious disease	oral cavity	supragingival plaque	H-CE	oral microbiome
DM00339V1PQ16-55	ERS14700624	DOMHaIN	DM00339	9	M	HEU	na	oral cavity	supragingival plaque	H-CF	oral microbiome
DM00340V1PQ55	ERS14700625	DOMHaIN	DM00340	6	M	HEU	na	oral cavity	supragingival plaque	H-CF	oral microbiome
DM00341V1PQ31	ERS14700626	DOMHaIN	DM00341	9	F	HI	human immunodeficiency virus infectious disease	oral cavity	supragingival plaque	H-CF	oral microbiome
DM00342V1PQ75	ERS14700627	DOMHaIN	DM00342	9	F	HUU	na	oral cavity	supragingival plaque	D-CD	oral microbiome
DM00343V1PQ55-16	ERS14700628	DOMHaIN	DM00343	9	F	HEU	na	oral cavity	supragingival plaque	H-CF	oral microbiome
DM00344V1PQ55	ERS14700629	DOMHaIN	DM00344	7	M	HEU	na	oral cavity	supragingival plaque	H-CF	oral microbiome
DM00345V1PQ16	ERS14700630	DOMHaIN	DM00345	7	M	HI	human immunodeficiency virus infectious disease	oral cavity	supragingival plaque	H-CE	oral microbiome
DM00346V1PQ54	ERS14700631	DOMHaIN	DM00346	3	F	HUU	na	oral cavity	supragingival plaque	E-CD	oral microbiome
DM00346V1PQ74	ERS14700632	DOMHaIN	DM00346	3	F	HUU	na	oral cavity	supragingival plaque	D-CD	oral microbiome
DM00347V1PQ27	ERS14700633	DOMHaIN	DM00347	9	M	HUU	na	oral cavity	supragingival plaque	H-CF	oral microbiome
DM00348V1PQ55	ERS14700634	DOMHaIN	DM00348	5	F	HI	human immunodeficiency virus infectious disease	oral cavity	supragingival plaque	H-CF	oral microbiome
DM00349V1PQ16	ERS14700635	DOMHaIN	DM00349	9	M	HUU	na	oral cavity	supragingival plaque	H-CF	oral microbiome
DM00350V1PQ31	ERS14700636	DOMHaIN	DM00350	9	M	HUU	na	oral cavity	supragingival plaque	H-CF	oral microbiome
DM00351V1PQ16	ERS14700637	DOMHaIN	DM00351	10	F	HUU	na	oral cavity	supragingival plaque	H-CF	oral microbiome
DM00352V1PQ31	ERS14700638	DOMHaIN	DM00352	8	M	HEU	na	oral cavity	supragingival plaque	H-CF	oral microbiome
DM00353V1PQ31	ERS14700639	DOMHaIN	DM00353	9	F	HEU	na	oral cavity	supragingival plaque	H-CF	oral microbiome
DM00354V1PQ26	ERS14700640	DOMHaIN	DM00354	9	M	HEU	na	oral cavity	supragingival plaque	H-CF	oral microbiome
DM00355V1PQ26	ERS14700641	DOMHaIN	DM00355	8	M	HEU	na	oral cavity	supragingival plaque	H-CF	oral microbiome
DM00356V1PQ26	ERS14700642	DOMHaIN	DM00356	6	M	HEU	na	oral cavity	supragingival plaque	H-CF	oral microbiome
DM00357V1PQ16	ERS14700643	DOMHaIN	DM00357	8	F	HEU	na	oral cavity	supragingival plaque	H-CF	oral microbiome
DM00358V1PQ16	ERS14700644	DOMHaIN	DM00358	6	F	HEU	na	oral cavity	supragingival plaque	H-CF	oral microbiome
DM00359V1PQ64	ERS14700645	DOMHaIN	DM00359	5	M	HEU	na	oral cavity	supragingival plaque	H-CF	oral microbiome
DM00360V1PQ46	ERS14700646	DOMHaIN	DM00360	7	F	HEU	na	oral cavity	supragingival plaque	D-CD	oral microbiome
DM00360V1PQ54	ERS14700647	DOMHaIN	DM00360	7	F	HEU	na	oral cavity	supragingival plaque	H-CD	oral microbiome
DM00361V1PQ16	ERS14700648	DOMHaIN	DM00361	8	M	HI	human immunodeficiency virus infectious disease	oral cavity	supragingival plaque	H-CE	oral microbiome
DM00361V1PQ75	ERS14700649	DOMHaIN	DM00361	8	M	HI	human immunodeficiency virus infectious disease	oral cavity	supragingival plaque	E-CE	oral microbiome
DM00362V1PQ84	ERS14700650	DOMHaIN	DM00362	6	M	HEU	na	oral cavity	supragingival plaque	H-CF	oral microbiome
DM00363V1PQ64	ERS14700651	DOMHaIN	DM00363	5	F	HEU	na	oral cavity	supragingival plaque	H-CF	oral microbiome
DM00364V1PQ16	ERS14700652	DOMHaIN	DM00364	9	M	HUU	na	oral cavity	supragingival plaque	H-CF	oral microbiome
DM00365V1PQ16	ERS14700653	DOMHaIN	DM00365	8	M	HI	human immunodeficiency virus infectious disease	oral cavity	supragingival plaque	H-CF	oral microbiome
DM00366V1PQ16	ERS14700654	DOMHaIN	DM00366	9	M	HI	human immunodeficiency virus infectious disease	oral cavity	supragingival plaque	H-CF	oral microbiome
DM00367V1PQ16	ERS14700655	DOMHaIN	DM00367	9	M	HI	human immunodeficiency virus infectious disease	oral cavity	supragingival plaque	H-CE	oral microbiome
DM00367V1PQ84	ERS14700656	DOMHaIN	DM00367	9	M	HI	human immunodeficiency virus infectious disease	oral cavity	supragingival plaque	E-CE	oral microbiome
DM00368V1PQ84	ERS14700657	DOMHaIN	DM00368	5	M	HI	human immunodeficiency virus infectious disease	oral cavity	supragingival plaque	E-CE	oral microbiome
DM00369V1PQ16	ERS14700658	DOMHaIN	DM00369	7	M	HEU	na	oral cavity	supragingival plaque	H-CE	oral microbiome
DM00369V1PQ74	ERS14700659	DOMHaIN	DM00369	7	M	HEU	na	oral cavity	supragingival plaque	E-CE	oral microbiome
DM00370V1PQ55	ERS14700660	DOMHaIN	DM00370	5	F	HEU	na	oral cavity	supragingival plaque	H-CF	oral microbiome
DM00371V1PQ26	ERS14700661	DOMHaIN	DM00371	9	M	HUU	na	oral cavity	supragingival plaque	H-CF	oral microbiome
DM00372V1PQ16	ERS14700662	DOMHaIN	DM00372	9	F	HUU	na	oral cavity	supragingival plaque	H-CF	oral microbiome
DM00373V1PQ55	ERS14700663	DOMHaIN	DM00373	5	F	HI	human immunodeficiency virus infectious disease	oral cavity	supragingival plaque	H-CF	oral microbiome
DM00374V1PQ85	ERS14700664	DOMHaIN	DM00374	4	M	HUU	na	oral cavity	supragingival plaque	H-CF	oral microbiome
DM00375V1PQ41	ERS14700665	DOMHaIN	DM00375	7	F	HI	human immunodeficiency virus infectious disease	oral cavity	supragingival plaque	H-CF	oral microbiome
DM00376V1PQ16	ERS14700666	DOMHaIN	DM00376	9	M	HEU	na	oral cavity	supragingival plaque	H-CF	oral microbiome
DM00377V1PQ16	ERS14700667	DOMHaIN	DM00377	7	F	HEU	na	oral cavity	supragingival plaque	H-CF	oral microbiome
DM00378V1PQ55	ERS14700668	DOMHaIN	DM00378	4	M	HEU	na	oral cavity	supragingival plaque	H-CF	oral microbiome
DM00379V1PQ53	ERS14700669	DOMHaIN	DM00379	8	M	HEU	na	oral cavity	supragingival plaque	H-CF	oral microbiome
DM00381V1PQ55	ERS14700671	DOMHaIN	DM00381	5	M	HUU	na	oral cavity	supragingival plaque	H-CF	oral microbiome
DM00382V1PQ55	ERS14700672	DOMHaIN	DM00382	6	F	HUU	na	oral cavity	supragingival plaque	H-CF	oral microbiome
DM00383V1PQ16	ERS14700673	DOMHaIN	DM00383	7	M	HUU	na	oral cavity	supragingival plaque	H-CD	oral microbiome
DM00383V1PQ85	ERS14700674	DOMHaIN	DM00383	7	M	HUU	na	oral cavity	supragingival plaque	E-CD	oral microbiome
DM00384V1PQ26	ERS14700675	DOMHaIN	DM00384	9	M	HUU	na	oral cavity	supragingival plaque	H-CF	oral microbiome
DM00385V1PQ65	ERS14700676	DOMHaIN	DM00385	4	M	HEU	na	oral cavity	supragingival plaque	H-CF	oral microbiome
DM00386V1PQ16	ERS14700677	DOMHaIN	DM00386	6	F	HI	human immunodeficiency virus infectious disease	oral cavity	supragingival plaque	H-CF	oral microbiome
DM00387V1PQ41	ERS14700678	DOMHaIN	DM00387	7	M	HI	human immunodeficiency virus infectious disease	oral cavity	supragingival plaque	H-CF	oral microbiome
DM00388V1PQ16	ERS14700679	DOMHaIN	DM00388	7	F	HI	human immunodeficiency virus infectious disease	oral cavity	supragingival plaque	H-CF	oral microbiome
DM00389V1PQ65	ERS14700680	DOMHaIN	DM00389	6	M	HI	human immunodeficiency virus infectious disease	oral cavity	supragingival plaque	H-CF	oral microbiome
DM00390V1PQ55	ERS14700681	DOMHaIN	DM00390	6	M	HI	human immunodeficiency virus infectious disease	oral cavity	supragingival plaque	H-CE	oral microbiome
DM00390V1PQ74	ERS14700682	DOMHaIN	DM00390	6	M	HI	human immunodeficiency virus infectious disease	oral cavity	supragingival plaque	E-CE	oral microbiome
DM00391V1PQ16	ERS14700683	DOMHaIN	DM00391	8	F	HI	human immunodeficiency virus infectious disease	oral cavity	supragingival plaque	H-CF	oral microbiome
DM00392V1PQ55	ERS14700684	DOMHaIN	DM00392	7	M	HI	human immunodeficiency virus infectious disease	oral cavity	supragingival plaque	H-CF	oral microbiome
DM00393V1PQ51	ERS14700685	DOMHaIN	DM00393	3	M	HI	human immunodeficiency virus infectious disease	oral cavity	supragingival plaque	D-CD	oral microbiome
DM00393V1PQ55	ERS14700686	DOMHaIN	DM00393	3	M	HI	human immunodeficiency virus infectious disease	oral cavity	supragingival plaque	H-CD	oral microbiome
DM00393V1PQ64	ERS14700687	DOMHaIN	DM00393	3	M	HI	human immunodeficiency virus infectious disease	oral cavity	supragingival plaque	E-CD	oral microbiome
DM00394V1PQ51	ERS14700688	DOMHaIN	DM00394	4	F	HI	human immunodeficiency virus infectious disease	oral cavity	supragingival plaque	D-CD	oral microbiome
DM00394V1PQ81	ERS14700689	DOMHaIN	DM00394	4	F	HI	human immunodeficiency virus infectious disease	oral cavity	supragingival plaque	H-CD	oral microbiome
DM00394V1PQ84	ERS14700690	DOMHaIN	DM00394	4	F	HI	human immunodeficiency virus infectious disease	oral cavity	supragingival plaque	D-CD	oral microbiome
DM00396V1PQ26	ERS14700692	DOMHaIN	DM00396	8	M	HEU	na	oral cavity	supragingival plaque	H-CD	oral microbiome
DM00396V1PQ54	ERS14700693	DOMHaIN	DM00396	8	M	HEU	na	oral cavity	supragingival plaque	D-CD	oral microbiome
DM00396V1PQ75	ERS14700694	DOMHaIN	DM00396	8	M	HEU	na	oral cavity	supragingival plaque	E-CD	oral microbiome
DM00397V1PQ16	ERS14700695	DOMHaIN	DM00397	8	F	HUU	na	oral cavity	supragingival plaque	H-CF	oral microbiome
DM00398V1PQ26	ERS14700696	DOMHaIN	DM00398	6	F	HEU	na	oral cavity	supragingival plaque	H-CF	oral microbiome
DM00399V1PQ55	ERS14700697	DOMHaIN	DM00399	5	M	HEU	na	oral cavity	supragingival plaque	H-CF	oral microbiome
DM00400V1PQ16	ERS14700698	DOMHaIN	DM00400	9	M	HEU	na	oral cavity	supragingival plaque	H-CF	oral microbiome
DM00401V1PQ55	ERS14700699	DOMHaIN	DM00401	7	M	HEU	na	oral cavity	supragingival plaque	H-CF	oral microbiome
DM00402V1PQ16	ERS14700700	DOMHaIN	DM00402	9	F	HEU	na	oral cavity	supragingival plaque	H-CF	oral microbiome
DM00403V1PQ55	ERS14700701	DOMHaIN	DM00403	8	F	HEU	na	oral cavity	supragingival plaque	H-CF	oral microbiome
DM00404V1PQ16	ERS14700702	DOMHaIN	DM00404	7	F	HEU	na	oral cavity	supragingival plaque	H-CF	oral microbiome
DM00405V1PQ16	ERS14700703	DOMHaIN	DM00405	7	M	HEU	na	oral cavity	supragingival plaque	H-CF	oral microbiome
DM00406V1PQ26	ERS14700704	DOMHaIN	DM00406	9	M	HUU	na	oral cavity	supragingival plaque	H-CF	oral microbiome
DM00407V1PQ16	ERS14700705	DOMHaIN	DM00407	9	F	HEU	na	oral cavity	supragingival plaque	H-CF	oral microbiome
DM00408V1PQ55	ERS14700706	DOMHaIN	DM00408	5	M	HEU	na	oral cavity	supragingival plaque	H-CF	oral microbiome
DM00409V1PQ16	ERS14700707	DOMHaIN	DM00409	6	F	HEU	na	oral cavity	supragingival plaque	H-CF	oral microbiome
DM00410V1PQ16	ERS14700708	DOMHaIN	DM00410	8	M	HI	human immunodeficiency virus infectious disease	oral cavity	supragingival plaque	H-CF	oral microbiome
DM00411V1PQ16	ERS14700709	DOMHaIN	DM00411	10	F	HEU	na	oral cavity	supragingival plaque	H-CF	oral microbiome
DM00412V1PQ16	ERS14700710	DOMHaIN	DM00412	7	M	HI	human immunodeficiency virus infectious disease	oral cavity	supragingival plaque	H-CF	oral microbiome
DM00413V1PQ54-55	ERS14700711	DOMHaIN	DM00413	4	M	HUU	na	oral cavity	supragingival plaque	H-CF	oral microbiome
DM00414V1PQ16	ERS14700712	DOMHaIN	DM00414	7	M	HEU	na	oral cavity	supragingival plaque	H-CF	oral microbiome
DM00415V1PQ16	ERS14700713	DOMHaIN	DM00415	7	F	HEU	na	oral cavity	supragingival plaque	H-CF	oral microbiome
DM00416V1PQ55	ERS14700714	DOMHaIN	DM00416	4	M	HI	human immunodeficiency virus infectious disease	oral cavity	supragingival plaque	H-CF	oral microbiome
DM00417V1PQ55	ERS14700715	DOMHaIN	DM00417	5	F	HI	human immunodeficiency virus infectious disease	oral cavity	supragingival plaque	H-CD	oral microbiome
DM00417V1PQ74	ERS14700716	DOMHaIN	DM00417	5	F	HI	human immunodeficiency virus infectious disease	oral cavity	supragingival plaque	E-CD	oral microbiome
DM00417V1PQ75	ERS14700717	DOMHaIN	DM00417	5	F	HI	human immunodeficiency virus infectious disease	oral cavity	supragingival plaque	D-CD	oral microbiome
DM00417V1PQ84	ERS14700718	DOMHaIN	DM00417	5	F	HI	human immunodeficiency virus infectious disease	oral cavity	supragingival plaque	E-CD	oral microbiome
DM00418V1PQ26-36	ERS14700719	DOMHaIN	DM00418	9	F	HI	human immunodeficiency virus infectious disease	oral cavity	supragingival plaque	H-CF	oral microbiome
DM00419V1PQ16	ERS14700720	DOMHaIN	DM00419	9	F	HI	human immunodeficiency virus infectious disease	oral cavity	supragingival plaque	H-CE	oral microbiome
DM00419V1PQ64	ERS14700721	DOMHaIN	DM00419	9	F	HI	human immunodeficiency virus infectious disease	oral cavity	supragingival plaque	E-CE	oral microbiome
DM00420V1PQ16	ERS14700722	DOMHaIN	DM00420	8	M	HUU	na	oral cavity	supragingival plaque	H-CD	oral microbiome
DM00420V1PQ84	ERS14700723	DOMHaIN	DM00420	8	M	HUU	na	oral cavity	supragingival plaque	D-CD	oral microbiome
DM00421V1PQ16	ERS14700724	DOMHaIN	DM00421	9	F	HEU	na	oral cavity	supragingival plaque	H-CF	oral microbiome
DM00422V1PQ16	ERS14700725	DOMHaIN	DM00422	10	F	HI	human immunodeficiency virus infectious disease	oral cavity	supragingival plaque	H-CD	oral microbiome
DM00422V1PQ26	ERS14700726	DOMHaIN	DM00422	10	F	HI	human immunodeficiency virus infectious disease	oral cavity	supragingival plaque	H-CD	oral microbiome
DM00423V1PQ16	ERS14700727	DOMHaIN	DM00423	7	M	HEU	na	oral cavity	supragingival plaque	H-CF	oral microbiome
DM00424V1PQ54-55	ERS14700728	DOMHaIN	DM00424	6	M	HEU	na	oral cavity	supragingival plaque	H-CF	oral microbiome
DM00425V1PQ31	ERS14700729	DOMHaIN	DM00425	7	F	HUU	na	oral cavity	supragingival plaque	H-CF	oral microbiome
DM00426V1PQ16	ERS14700730	DOMHaIN	DM00426	8	F	HUU	na	oral cavity	supragingival plaque	H-CF	oral microbiome
DM00427V1PQ16	ERS14700731	DOMHaIN	DM00427	10	F	HI	human immunodeficiency virus infectious disease	oral cavity	supragingival plaque	H-CD	oral microbiome
DM00427V1PQ26	ERS14700732	DOMHaIN	DM00427	10	F	HI	human immunodeficiency virus infectious disease	oral cavity	supragingival plaque	H-CD	oral microbiome
DM00427V1PQ84	ERS14700733	DOMHaIN	DM00427	10	F	HI	human immunodeficiency virus infectious disease	oral cavity	supragingival plaque	D-CD	oral microbiome
DM00428V1PQ16	ERS14700734	DOMHaIN	DM00428	8	F	HI	human immunodeficiency virus infectious disease	oral cavity	supragingival plaque	H-CD	oral microbiome
DM00428V1PQ55	ERS14700735	DOMHaIN	DM00428	8	F	HI	human immunodeficiency virus infectious disease	oral cavity	supragingival plaque	E-CD	oral microbiome
DM00428V1PQ75	ERS14700736	DOMHaIN	DM00428	8	F	HI	human immunodeficiency virus infectious disease	oral cavity	supragingival plaque	D-CD	oral microbiome
DM00430V1PQ16	ERS14700737	DOMHaIN	DM00430	5	F	HI	human immunodeficiency virus infectious disease	oral cavity	supragingival plaque	H-CF	oral microbiome
DM00431V1PQ16	ERS14700738	DOMHaIN	DM00431	9	M	HI	human immunodeficiency virus infectious disease	oral cavity	supragingival plaque	H-CF	oral microbiome
DM00432V1PQ31	ERS14700739	DOMHaIN	DM00432	9	M	HI	human immunodeficiency virus infectious disease	oral cavity	supragingival plaque	H-CF	oral microbiome
DM00433V1PQ16	ERS14700740	DOMHaIN	DM00433	9	M	HEU	na	oral cavity	supragingival plaque	H-CF	oral microbiome
DM00434V1PQ55	ERS14700741	DOMHaIN	DM00434	9	F	HI	human immunodeficiency virus infectious disease	oral cavity	supragingival plaque	H-CF	oral microbiome
DM00435V1PQ16	ERS14700742	DOMHaIN	DM00435	9	M	HUU	na	oral cavity	supragingival plaque	H-CD	oral microbiome
DM00435V1PQ85	ERS14700743	DOMHaIN	DM00435	9	M	HUU	na	oral cavity	supragingival plaque	D-CD	oral microbiome
DM00436V1PQ16	ERS14700744	DOMHaIN	DM00436	5	F	HUU	na	oral cavity	supragingival plaque	H-CF	oral microbiome
DM00437V1PQ16	ERS14700745	DOMHaIN	DM00437	8	F	HUU	na	oral cavity	supragingival plaque	H-CE	oral microbiome
DM00437V1PQ75	ERS14700746	DOMHaIN	DM00437	8	F	HUU	na	oral cavity	supragingival plaque	E-CE	oral microbiome
DM00438V1PQ16	ERS14700747	DOMHaIN	DM00438	6	F	HI	human immunodeficiency virus infectious disease	oral cavity	supragingival plaque	H-CD	oral microbiome
DM00438V1PQ84	ERS14700748	DOMHaIN	DM00438	6	F	HI	human immunodeficiency virus infectious disease	oral cavity	supragingival plaque	D-CD	oral microbiome
DM00439V1PQ54-55	ERS14700749	DOMHaIN	DM00439	5	M	HI	human immunodeficiency virus infectious disease	oral cavity	supragingival plaque	H-CF	oral microbiome
DM00440V1PQ55	ERS14700750	DOMHaIN	DM00440	5	F	HUU	na	oral cavity	supragingival plaque	H-CF	oral microbiome
DM00441V1PQ16	ERS14700751	DOMHaIN	DM00441	9	M	HUU	na	oral cavity	supragingival plaque	H-CF	oral microbiome
DM00442V1PQ54-55	ERS14700752	DOMHaIN	DM00442	5	F	HUU	na	oral cavity	supragingival plaque	H-CF	oral microbiome
DM00443V1PQ55-16	ERS14700753	DOMHaIN	DM00443	7	M	HUU	na	oral cavity	supragingival plaque	H-CF	oral microbiome
DM00444V1PQ65	ERS14700754	DOMHaIN	DM00444	4	M	HUU	na	oral cavity	supragingival plaque	H-CF	oral microbiome
DM00445V1PQ16-65	ERS14700755	DOMHaIN	DM00445	9	M	HUU	na	oral cavity	supragingival plaque	H-CE	oral microbiome
DM00446V1PQ26-65	ERS14700756	DOMHaIN	DM00446	7	F	HEU	na	oral cavity	supragingival plaque	H-CF	oral microbiome
DM00447V1PQ16-55	ERS14700757	DOMHaIN	DM00447	7	F	HUU	na	oral cavity	supragingival plaque	H-CF	oral microbiome
DM00448V1PQ55	ERS14700758	DOMHaIN	DM00448	6	F	HUU	na	oral cavity	supragingival plaque	H-CF	oral microbiome
DM00449V1PQ16	ERS14700759	DOMHaIN	DM00449	7	M	HUU	na	oral cavity	supragingival plaque	H-CF	oral microbiome
DM00450V1PQ51	ERS14700760	DOMHaIN	DM00450	6	M	HUU	na	oral cavity	supragingival plaque	H-CF	oral microbiome
DM00451V1PQ16	ERS14700761	DOMHaIN	DM00451	7	F	HUU	na	oral cavity	supragingival plaque	H-CF	oral microbiome
DM00452V1PQ26	ERS14700762	DOMHaIN	DM00452	10	M	HUU	na	oral cavity	supragingival plaque	H-CF	oral microbiome
DM00453V1PQ16	ERS14700763	DOMHaIN	DM00453	9	F	HUU	na	oral cavity	supragingival plaque	H-CF	oral microbiome
DM00454V1PQ32	ERS14700764	DOMHaIN	DM00454	8	F	HUU	na	oral cavity	supragingival plaque	H-CF	oral microbiome
DM00455V1PQ55	ERS14700765	DOMHaIN	DM00455	5	M	HEU	na	oral cavity	supragingival plaque	H-CF	oral microbiome
DM00456V1PQ16	ERS14700766	DOMHaIN	DM00456	9	F	HUU	na	oral cavity	supragingival plaque	H-CF	oral microbiome
DM00457V1PQ16	ERS14700767	DOMHaIN	DM00457	8	F	HI	human immunodeficiency virus infectious disease	oral cavity	supragingival plaque	H-CF	oral microbiome
DM00458V1PQ17	ERS14700768	DOMHaIN	DM00458	9	F	HI	human immunodeficiency virus infectious disease	oral cavity	supragingival plaque	H-CF	oral microbiome
DM00459V1PQ55	ERS14700769	DOMHaIN	DM00459	7	M	HI	human immunodeficiency virus infectious disease	oral cavity	supragingival plaque	H-CD	oral microbiome
DM00459V1PQ74	ERS14700770	DOMHaIN	DM00459	7	M	HI	human immunodeficiency virus infectious disease	oral cavity	supragingival plaque	E-CD	oral microbiome
DM00459V1PQ84	ERS14700771	DOMHaIN	DM00459	7	M	HI	human immunodeficiency virus infectious disease	oral cavity	supragingival plaque	D-CD	oral microbiome
DM00460V1PQ82	ERS14700772	DOMHaIN	DM00460	5	F	HUU	na	oral cavity	supragingival plaque	H-CF	oral microbiome
DM00461V1PQ55	ERS14700773	DOMHaIN	DM00461	5	F	HI	human immunodeficiency virus infectious disease	oral cavity	supragingival plaque	H-CF	oral microbiome
DM00462V1PQ36	ERS14700774	DOMHaIN	DM00462	8	F	HEU	na	oral cavity	supragingival plaque	H-CF	oral microbiome
DM00463V1PQ26	ERS14700775	DOMHaIN	DM00463	6	F	HUU	na	oral cavity	supragingival plaque	H-CD	oral microbiome
DM00463V1PQ74	ERS14700776	DOMHaIN	DM00463	6	F	HUU	na	oral cavity	supragingival plaque	H-CD	oral microbiome
DM00463V1PQ75	ERS14700777	DOMHaIN	DM00463	6	F	HUU	na	oral cavity	supragingival plaque	D-CD	oral microbiome
DM00464V1PQ65	ERS14700778	DOMHaIN	DM00464	9	M	HI	human immunodeficiency virus infectious disease	oral cavity	supragingival plaque	E-CE	oral microbiome
DM00464V1PQ75	ERS14700779	DOMHaIN	DM00464	9	M	HI	human immunodeficiency virus infectious disease	oral cavity	supragingival plaque	H-CE	oral microbiome
DM00465V1PQ55	ERS14700780	DOMHaIN	DM00465	3	M	HUU	na	oral cavity	supragingival plaque	H-CF	oral microbiome
DM00467V1PQ16	ERS14700781	DOMHaIN	DM00467	8	F	HEU	na	oral cavity	supragingival plaque	H-CF	oral microbiome
DM00468V1PQ26	ERS14700782	DOMHaIN	DM00468	8	F	HI	human immunodeficiency virus infectious disease	oral cavity	supragingival plaque	H-CF	oral microbiome
DM00469V1PQ16	ERS14700783	DOMHaIN	DM00469	7	M	HEU	na	oral cavity	supragingival plaque	H-CF	oral microbiome
DM00470V1PQ16	ERS14700784	DOMHaIN	DM00470	9	F	HEU	na	oral cavity	supragingival plaque	H-CF	oral microbiome
DM00471V1PQ16	ERS14700785	DOMHaIN	DM00471	6	F	HEU	na	oral cavity	supragingival plaque	H-CF	oral microbiome
DM00472V1PQ26	ERS14700786	DOMHaIN	DM00472	8	M	HI	human immunodeficiency virus infectious disease	oral cavity	supragingival plaque	E-CD	oral microbiome
DM00472V1PQ65	ERS14700787	DOMHaIN	DM00472	8	M	HI	human immunodeficiency virus infectious disease	oral cavity	supragingival plaque	D-CD	oral microbiome
DM00472V1PQ85	ERS14700788	DOMHaIN	DM00472	8	M	HI	human immunodeficiency virus infectious disease	oral cavity	supragingival plaque	H-CD	oral microbiome
DM00473V1PQ55	ERS14700789	DOMHaIN	DM00473	6	M	HI	human immunodeficiency virus infectious disease	oral cavity	supragingival plaque	H-CF	oral microbiome
DM00474V1PQ16	ERS14700790	DOMHaIN	DM00474	7	F	HI	human immunodeficiency virus infectious disease	oral cavity	supragingival plaque	H-CF	oral microbiome
DM00475V1PQ16	ERS14700791	DOMHaIN	DM00475	7	M	HI	human immunodeficiency virus infectious disease	oral cavity	supragingival plaque	H-CF	oral microbiome
DM00476V1PQ41	ERS14700792	DOMHaIN	DM00476	6	F	HI	human immunodeficiency virus infectious disease	oral cavity	supragingival plaque	H-CF	oral microbiome
DM00477V1PQ16	ERS14700793	DOMHaIN	DM00477	9	M	HI	human immunodeficiency virus infectious disease	oral cavity	supragingival plaque	H-CF	oral microbiome
DM00478V1PQ16	ERS14700794	DOMHaIN	DM00478	7	M	HI	human immunodeficiency virus infectious disease	oral cavity	supragingival plaque	H-CF	oral microbiome
DM00479V1PQ16	ERS14700795	DOMHaIN	DM00479	7	F	HUU	na	oral cavity	supragingival plaque	H-CE	oral microbiome
DM00479V1PQ75	ERS14700796	DOMHaIN	DM00479	7	F	HUU	na	oral cavity	supragingival plaque	E-CE	oral microbiome
DM00480V1PQ16	ERS14700797	DOMHaIN	DM00480	7	M	HI	human immunodeficiency virus infectious disease	oral cavity	supragingival plaque	H-CD	oral microbiome
DM00480V1PQ54	ERS14700798	DOMHaIN	DM00480	7	M	HI	human immunodeficiency virus infectious disease	oral cavity	supragingival plaque	D-CD	oral microbiome
DM00480V1PQ84	ERS14700799	DOMHaIN	DM00480	7	M	HI	human immunodeficiency virus infectious disease	oral cavity	supragingival plaque	E-CD	oral microbiome
DM00481V1PQ16	ERS14700800	DOMHaIN	DM00481	9	M	HI	human immunodeficiency virus infectious disease	oral cavity	supragingival plaque	E-CD	oral microbiome
DM00481V1PQ63	ERS14700801	DOMHaIN	DM00481	9	M	HI	human immunodeficiency virus infectious disease	oral cavity	supragingival plaque	H-CD	oral microbiome
DM00481V1PQ84	ERS14700802	DOMHaIN	DM00481	9	M	HI	human immunodeficiency virus infectious disease	oral cavity	supragingival plaque	D-CD	oral microbiome
DM00482V1PQ16	ERS14700803	DOMHaIN	DM00482	9	F	HEU	na	oral cavity	supragingival plaque	H-CF	oral microbiome
DM00483V1PQ16	ERS14700804	DOMHaIN	DM00483	7	F	HEU	na	oral cavity	supragingival plaque	H-CD	oral microbiome
DM00483V1PQ84	ERS14700805	DOMHaIN	DM00483	7	F	HEU	na	oral cavity	supragingival plaque	D-CD	oral microbiome
DM00484V1PQ16	ERS14700806	DOMHaIN	DM00484	6	M	HUU	na	oral cavity	supragingival plaque	H-CF	oral microbiome
DM00485V1PQ16	ERS14700807	DOMHaIN	DM00485	8	M	HEU	na	oral cavity	supragingival plaque	H-CF	oral microbiome
DM00486V1PQ55	ERS14700808	DOMHaIN	DM00486	6	F	HI	human immunodeficiency virus infectious disease	oral cavity	supragingival plaque	H-CD	oral microbiome
DM00486V1PQ85	ERS14700809	DOMHaIN	DM00486	6	F	HI	human immunodeficiency virus infectious disease	oral cavity	supragingival plaque	D-CD	oral microbiome
DM00487V1PQ65	ERS14700811	DOMHaIN	DM00487	7	F	HUU	na	oral cavity	supragingival plaque	E-CE	oral microbiome
DM00488V1PQ55	ERS14700812	DOMHaIN	DM00488	5	M	HI	human immunodeficiency virus infectious disease	oral cavity	supragingival plaque	E-CD	oral microbiome
DM00488V1PQ75	ERS14700813	DOMHaIN	DM00488	5	M	HI	human immunodeficiency virus infectious disease	oral cavity	supragingival plaque	H-CD	oral microbiome
DM00488V1PQ85	ERS14700814	DOMHaIN	DM00488	5	M	HI	human immunodeficiency virus infectious disease	oral cavity	supragingival plaque	D-CD	oral microbiome
DM00489V1PQ16	ERS14700815	DOMHaIN	DM00489	9	M	HUU	na	oral cavity	supragingival plaque	H-CF	oral microbiome
DM00490V1PQ55	ERS14700816	DOMHaIN	DM00490	5	M	HUU	na	oral cavity	supragingival plaque	H-CF	oral microbiome
DM00491V1PQ16	ERS14700817	DOMHaIN	DM00491	8	F	HUU	na	oral cavity	supragingival plaque	H-CF	oral microbiome
DM00492V1PQ46	ERS14700818	DOMHaIN	DM00492	8	F	HI	human immunodeficiency virus infectious disease	oral cavity	supragingival plaque	H-CF	oral microbiome
DM00494V1PQ55	ERS14700820	DOMHaIN	DM00494	7	F	HUU	na	oral cavity	supragingival plaque	H-CF	oral microbiome
DM00495V1PQ55	ERS14700821	DOMHaIN	DM00495	4	M	HI	human immunodeficiency virus infectious disease	oral cavity	supragingival plaque	H-CE	oral microbiome
DM00496V1PQ55	ERS14700822	DOMHaIN	DM00496	5	F	HEU	na	oral cavity	supragingival plaque	H-CF	oral microbiome
DM00497V1PQ16	ERS14700823	DOMHaIN	DM00497	10	F	HUU	na	oral cavity	supragingival plaque	H-CF	oral microbiome
DM00498V1PQ55-16	ERS14700824	DOMHaIN	DM00498	9	F	HI	human immunodeficiency virus infectious disease	oral cavity	supragingival plaque	H-CF	oral microbiome
DM00499V1PQ16	ERS14700825	DOMHaIN	DM00499	9	F	HUU	na	oral cavity	supragingival plaque	H-CD	oral microbiome
DM00499V1PQ54	ERS14700826	DOMHaIN	DM00499	9	F	HUU	na	oral cavity	supragingival plaque	E-CD	oral microbiome
DM00499V1PQ84	ERS14700827	DOMHaIN	DM00499	9	F	HUU	na	oral cavity	supragingival plaque	D-CD	oral microbiome
DM00499V1PQ85	ERS14700828	DOMHaIN	DM00499	9	F	HUU	na	oral cavity	supragingival plaque	E-CD	oral microbiome
DM00500V1PQ26	ERS14700829	DOMHaIN	DM00500	9	M	HEU	na	oral cavity	supragingival plaque	H-CF	oral microbiome
DM00501V1PQ16	ERS14700830	DOMHaIN	DM00501	7	M	HUU	na	oral cavity	supragingival plaque	H-CF	oral microbiome
DM00502V1PQ46	ERS14700831	DOMHaIN	DM00502	10	M	HI	human immunodeficiency virus infectious disease	oral cavity	supragingival plaque	H-CF	oral microbiome
DM00503V1PQ51	ERS14700832	DOMHaIN	DM00503	4	F	HUU	na	oral cavity	supragingival plaque	E-CD	oral microbiome
DM00504V1PQ16	ERS14700833	DOMHaIN	DM00504	7	M	HUU	na	oral cavity	supragingival plaque	H-CF	oral microbiome
DM00505V1PQ55	ERS14700834	DOMHaIN	DM00505	4	M	HI	human immunodeficiency virus infectious disease	oral cavity	supragingival plaque	H-CF	oral microbiome
DM00506V1PQ65	ERS14700835	DOMHaIN	DM00506	9	M	HI	human immunodeficiency virus infectious disease	oral cavity	supragingival plaque	E-CE	oral microbiome
DM00507V1PQ85	ERS14700836	DOMHaIN	DM00507	4	M	HEU	na	oral cavity	supragingival plaque	H-CF	oral microbiome
DM00508V1PQ46	ERS14700837	DOMHaIN	DM00508	9	M	HUU	na	oral cavity	supragingival plaque	H-CF	oral microbiome
DM00509V1PQ85	ERS14700838	DOMHaIN	DM00509	4	F	HUU	na	oral cavity	supragingival plaque	H-CF	oral microbiome
DM00510V1PQ46	ERS14700839	DOMHaIN	DM00510	9	F	HI	human immunodeficiency virus infectious disease	oral cavity	supragingival plaque	H-CF	oral microbiome
DM00511V1PQ46	ERS14700840	DOMHaIN	DM00511	7	F	HI	human immunodeficiency virus infectious disease	oral cavity	supragingival plaque	H-CF	oral microbiome
DM00512V1PQ46	ERS14700841	DOMHaIN	DM00512	9	M	HI	human immunodeficiency virus infectious disease	oral cavity	supragingival plaque	H-CF	oral microbiome
DM00513V1PQ46	ERS14700842	DOMHaIN	DM00513	9	F	HEU	na	oral cavity	supragingival plaque	H-CF	oral microbiome
DM00514V1PQ16	ERS14700843	DOMHaIN	DM00514	8	M	HI	human immunodeficiency virus infectious disease	oral cavity	supragingival plaque	H-CF	oral microbiome
DM00515V1PQ26	ERS14700844	DOMHaIN	DM00515	6	M	HI	human immunodeficiency virus infectious disease	oral cavity	supragingival plaque	H-CF	oral microbiome
DM00516V1PQ16	ERS14700845	DOMHaIN	DM00516	9	M	HUU	na	oral cavity	supragingival plaque	H-CF	oral microbiome
DM00517V1PQ17	ERS14700846	DOMHaIN	DM00517	10	F	HEU	na	oral cavity	supragingival plaque	H-CE	oral microbiome
DM00518V1PQ55	ERS14700847	DOMHaIN	DM00518	8	M	HEU	na	oral cavity	supragingival plaque	H-CF	oral microbiome
DM00519V1PQ16	ERS14700848	DOMHaIN	DM00519	6	M	HEU	na	oral cavity	supragingival plaque	H-CF	oral microbiome
DM00520V1PQ26	ERS14700849	DOMHaIN	DM00520	9	M	HUU	na	oral cavity	supragingival plaque	H-CF	oral microbiome
DM00521V1PQ16	ERS14700850	DOMHaIN	DM00521	10	F	HI	human immunodeficiency virus infectious disease	oral cavity	supragingival plaque	H-CF	oral microbiome
DM00522V1PQ55	ERS14700851	DOMHaIN	DM00522	9	M	HEU	na	oral cavity	supragingival plaque	H-CF	oral microbiome
DM00523V1PQ55	ERS14700852	DOMHaIN	DM00523	7	M	HEU	na	oral cavity	supragingival plaque	H-CF	oral microbiome
DM00524V1PQ55	ERS14700853	DOMHaIN	DM00524	5	F	HI	human immunodeficiency virus infectious disease	oral cavity	supragingival plaque	H-CF	oral microbiome
DM00525V1PQ84	ERS14700854	DOMHaIN	DM00525	10	M	HEU	na	oral cavity	supragingival plaque	H-CF	oral microbiome
DM00526V1PQ75	ERS14700855	DOMHaIN	DM00526	5	M	HEU	na	oral cavity	supragingival plaque	H-CF	oral microbiome
DM00527V1PQ85	ERS14700856	DOMHaIN	DM00527	4	F	HEU	na	oral cavity	supragingival plaque	H-CF	oral microbiome
DM00528V1PQ31	ERS14700857	DOMHaIN	DM00528	8	F	HUU	na	oral cavity	supragingival plaque	H-CF	oral microbiome
DM00529V1PQ55	ERS14700858	DOMHaIN	DM00529	4	M	HUU	na	oral cavity	supragingival plaque	H-CF	oral microbiome
DM00530V1PQ26	ERS14700859	DOMHaIN	DM00530	7	F	HI	human immunodeficiency virus infectious disease	oral cavity	supragingival plaque	H-CF	oral microbiome
DM00531V1PQ26	ERS14700860	DOMHaIN	DM00531	9	F	HI	human immunodeficiency virus infectious disease	oral cavity	supragingival plaque	D-CD	oral microbiome
DM00531V1PQ65	ERS14700861	DOMHaIN	DM00531	9	F	HI	human immunodeficiency virus infectious disease	oral cavity	supragingival plaque	H-CD	oral microbiome
DM00532V1PQ26	ERS14700862	DOMHaIN	DM00532	5	M	HUU	na	oral cavity	supragingival plaque	H-CF	oral microbiome
DM00533V1PQ16	ERS14700863	DOMHaIN	DM00533	8	F	HEU	na	oral cavity	supragingival plaque	H-CF	oral microbiome
DM00534V1PQ16	ERS14700864	DOMHaIN	DM00534	8	F	HUU	na	oral cavity	supragingival plaque	H-CF	oral microbiome
DM00535V1PQ36	ERS14700865	DOMHaIN	DM00535	7	F	HEU	na	oral cavity	supragingival plaque	H-CD	oral microbiome
DM00535V1PQ84	ERS14700866	DOMHaIN	DM00535	7	F	HEU	na	oral cavity	supragingival plaque	D-CD	oral microbiome
DM00536V1PQ55	ERS14700867	DOMHaIN	DM00536	3	F	HI	human immunodeficiency virus infectious disease	oral cavity	supragingival plaque	H-CF	oral microbiome
DM00537V1PQ46	ERS14700868	DOMHaIN	DM00537	9	M	HI	human immunodeficiency virus infectious disease	oral cavity	supragingival plaque	D-CD	oral microbiome
DM00537V1PQ53-54	ERS14700869	DOMHaIN	DM00537	9	M	HI	human immunodeficiency virus infectious disease	oral cavity	supragingival plaque	H-CD	oral microbiome
DM00537V1PQ65	ERS14700870	DOMHaIN	DM00537	9	M	HI	human immunodeficiency virus infectious disease	oral cavity	supragingival plaque	E-CD	oral microbiome
DM00538V1PQ16	ERS14700871	DOMHaIN	DM00538	7	M	HUU	na	oral cavity	supragingival plaque	H-CF	oral microbiome
DM00539V1PQ26	ERS14700872	DOMHaIN	DM00539	9	M	HI	human immunodeficiency virus infectious disease	oral cavity	supragingival plaque	H-CF	oral microbiome
DM00540V1PQ36	ERS14700873	DOMHaIN	DM00540	9	F	HUU	na	oral cavity	supragingival plaque	H-CF	oral microbiome
DM00541V1PQ16	ERS14700874	DOMHaIN	DM00541	9	F	HUU	na	oral cavity	supragingival plaque	H-CE	oral microbiome
DM00542V1PQ16	ERS14700876	DOMHaIN	DM00542	9	F	HUU	na	oral cavity	supragingival plaque	H-CF	oral microbiome
DM00543V1PQ16	ERS14700877	DOMHaIN	DM00543	9	F	HUU	na	oral cavity	supragingival plaque	H-CE	oral microbiome
DM00543V1PQ26	ERS14700878	DOMHaIN	DM00543	9	F	HUU	na	oral cavity	supragingival plaque	H-CE	oral microbiome
DM00544V1PQ85	ERS14700881	DOMHaIN	DM00544	9	F	HUU	na	oral cavity	supragingival plaque	D-CD	oral microbiome
DM00545V1PQ16	ERS14700882	DOMHaIN	DM00545	7	F	HEU	na	oral cavity	supragingival plaque	H-CD	oral microbiome
DM00545V1PQ65	ERS14700883	DOMHaIN	DM00545	7	F	HEU	na	oral cavity	supragingival plaque	D-CD	oral microbiome
DM00545V1PQ85	ERS14700884	DOMHaIN	DM00545	7	F	HEU	na	oral cavity	supragingival plaque	E-CD	oral microbiome
DM00546V1PQ26	ERS14700885	DOMHaIN	DM00546	7	M	HI	human immunodeficiency virus infectious disease	oral cavity	supragingival plaque	H-CF	oral microbiome
DM00547V1PQ16	ERS14700886	DOMHaIN	DM00547	8	F	HUU	na	oral cavity	supragingival plaque	H-CF	oral microbiome
DM00548V1PQ11	ERS14700887	DOMHaIN	DM00548	7	M	HI	human immunodeficiency virus infectious disease	oral cavity	supragingival plaque	H-CF	oral microbiome
DM00549V1PQ16	ERS14700888	DOMHaIN	DM00549	7	M	HI	human immunodeficiency virus infectious disease	oral cavity	supragingival plaque	H-CF	oral microbiome
DM00550V1PQ55	ERS14700889	DOMHaIN	DM00550	4	M	HUU	na	oral cavity	supragingival plaque	H-CF	oral microbiome
DM00551V1PQ16	ERS14700890	DOMHaIN	DM00551	8	F	HUU	na	oral cavity	supragingival plaque	H-CF	oral microbiome
DM00552V1PQ55	ERS14700891	DOMHaIN	DM00552	6	F	HEU	na	oral cavity	supragingival plaque	H-CF	oral microbiome
DM00553V1PQ26	ERS14700892	DOMHaIN	DM00553	7	M	HEU	na	oral cavity	supragingival plaque	H-CF	oral microbiome
DM00555V1PQ16	ERS14700894	DOMHaIN	DM00555	8	M	HI	human immunodeficiency virus infectious disease	oral cavity	supragingival plaque	H-CF	oral microbiome
DM00556V1PQ16	ERS14700895	DOMHaIN	DM00556	7	M	HEU	na	oral cavity	supragingival plaque	H-CF	oral microbiome
DM00557V1PQ55	ERS14700896	DOMHaIN	DM00557	4	F	HUU	na	oral cavity	supragingival plaque	H-CF	oral microbiome
DM00558V1PQ16	ERS14700897	DOMHaIN	DM00558	7	M	HI	human immunodeficiency virus infectious disease	oral cavity	supragingival plaque	H-CF	oral microbiome
DM00559V1PQ55	ERS14700898	DOMHaIN	DM00559	6	M	HUU	na	oral cavity	supragingival plaque	H-CF	oral microbiome
DM00560V1PQ54	ERS14700899	DOMHaIN	DM00560	9	M	HEU	na	oral cavity	supragingival plaque	H-CD	oral microbiome
DM00560V1PQ75	ERS14700900	DOMHaIN	DM00560	9	M	HEU	na	oral cavity	supragingival plaque	E-CD	oral microbiome
DM00560V1PQ85	ERS14700901	DOMHaIN	DM00560	9	M	HEU	na	oral cavity	supragingival plaque	D-CD	oral microbiome
DM00561V1PQ55	ERS14700902	DOMHaIN	DM00561	4	F	HI	human immunodeficiency virus infectious disease	oral cavity	supragingival plaque	H-CF	oral microbiome
DM00562V1PQ41	ERS14700903	DOMHaIN	DM00562	9	M	HI	human immunodeficiency virus infectious disease	oral cavity	supragingival plaque	H-CD	oral microbiome
DM00562V1PQ74	ERS14700904	DOMHaIN	DM00562	9	M	HI	human immunodeficiency virus infectious disease	oral cavity	supragingival plaque	D-CD	oral microbiome
DM00563V1PQ55	ERS14700905	DOMHaIN	DM00563	3	M	HEU	na	oral cavity	supragingival plaque	H-CF	oral microbiome
DM00564V1PQ65	ERS14700906	DOMHaIN	DM00564	7	M	HEU	na	oral cavity	supragingival plaque	H-CF	oral microbiome
DM00565V1PQ55	ERS14700907	DOMHaIN	DM00565	5	M	HEU	na	oral cavity	supragingival plaque	H-CF	oral microbiome
DM00566V1PQ16	ERS14700908	DOMHaIN	DM00566	9	M	HEU	na	oral cavity	supragingival plaque	H-CF	oral microbiome
DM00567V1PQ16	ERS14700909	DOMHaIN	DM00567	9	M	HUU	na	oral cavity	supragingival plaque	H-CF	oral microbiome
DM00568V1PQ55	ERS14700910	DOMHaIN	DM00568	4	M	HUU	na	oral cavity	supragingival plaque	H-CF	oral microbiome

## Sheet: ST2 Read Retention
# Supplementary Table 2: Read processing statistics
row_names	input	filtered	denoisedF	denoisedR	merged	nochimeras
DM00001V1PQ	15200	14784	14473	14415	14116	12703
DM00002V1PQ	5387	5247	5115	5077	4899	4377
DM00004V1PQ55	925	894	832	792	752	687			Mean_raw	STD_raw
DM00004V1PQ65	20	19	2	19	0	0			34736	24345.5
DM00005V1PQ36-1	5976	5772	5607	5544	5344	4946
DM00005V1PQ46-2	5829	5686	5503	5476	5282	4849			Mean_clean	STD_clean
DM00006V1PQ1	22449	20825	20561	20277	19804	18009			25910.2	21135.4
DM00007V1PQ1	10369	10093	9967	9909	9796	8592
DM00008V1PQ16-2	40034	39163	38730	38650	38165	36375
DM00008V1PQ26-1	14663	14348	13968	14068	13587	12095
DM00009V1PQ55	4173	4026	3928	3914	3763	3394
DM00009V1PQ65	17741	17120	16893	16878	16390	14666
DM00010V1PQ54	20759	20088	19860	19794	19485	18357
DM00010V1PQ64-65	1921	1860	1751	1717	1608	1438
DM00011V1PQ55-1	21728	20948	20701	20660	19989	17786
DM00012V1PQ1	55580	54412	53748	53834	52859	44493
DM00013V1PQ65-3	30988	29611	29190	29033	28440	24540
DM00013V1PQ73-1	4358	4274	4154	4098	3892	3011
DM00013V1PQ83-2	10585	10373	10148	10093	9671	8689
DM00014V1PQ3	34416	33413	33022	33011	32453	29292
DM00014V1PQ64-2	31372	30685	30408	30320	30000	20970
DM00014V1PQ84-1	18685	18262	17948	17921	17578	15138
DM00015V1PQ	34111	33030	32813	32747	32237	30096
DM00016V1PQ16	15465	15056	14811	14803	14407	13440
DM00016V1PQ26	35842	34819	34411	34233	33548	31248
DM00017V1PQ16	36382	34738	34177	34079	33078	30490
DM00017V1PQ31	50585	48832	48249	48033	46657	44100
DM00018V1PQ46-1	50506	48844	48071	47978	46969	43775
DM00018V1PQ74-1	40040	38557	37637	37370	36088	32610
DM00018V1PQ75-1	64667	62351	61329	61066	59369	55455
DM00019V1PQ16	45332	43352	42410	42255	40758	36466
DM00019V1PQ36-1	20947	20301	20010	19813	19297	16134
DM00020V1PQ16-1	40026	39090	38611	38542	37624	34849
DM00020V1PQ26-1	37231	36327	35884	35792	34628	32715
DM00021V1PQ11-12-1	37693	36756	36430	36396	35667	31875
DM00021V1PQ31-41-1	53436	52189	51534	51564	50119	45861
DM00021V1PQ55-1	54039	51995	51267	51206	48887	44382
DM00021V1PQ65-1	54822	53345	52721	52621	51606	46709
DM00021V1PQ74-1	24047	23524	23264	23159	22945	22294
DM00021V1PQ75-1	27220	26364	26025	25954	25576	23310
DM00021V1PQ84-1	36185	35313	34805	34672	34072	32450
DM00021V1PQ85-1	9849	9626	9372	9305	8936	8117
DM00022V1PQ16-1	18452	17922	17551	17447	17042	14350
DM00022V1PQ26-1	18038	17594	17281	17203	16786	14429
DM00023V1PQ16-1	10871	10609	10369	10331	10110	8894
DM00023V1PQ26-1	14212	13705	13469	13464	13273	11995
DM00024V1PQ16-1	9632	9404	9330	9288	9192	8696
DM00024V1PQ41-1	34385	33536	33341	33321	33049	31801
DM00024V1PQ46-1	1235	1116	1062	1043	1013	952
DM00024V1PQ54-1	22414	21782	21614	21505	21301	20391
DM00024V1PQ55-1	37901	36934	36689	36626	36030	34558
DM00024V1PQ64-1	42642	41689	41289	41222	40634	37885
DM00024V1PQ65-1	30120	29121	28876	28731	28326	26924
DM00024V1PQ75-1	29329	28463	28213	28182	27690	25933
DM00025V1PQ31-41-1	19217	18733	18558	18524	18108	16633
DM00026V1PQ65-1	34270	33393	33054	32963	32390	26631
DM00026V1PQ85-1	566	530	515	518	505	473
DM00027V1PQ55-1	28278	27120	26890	26816	26278	24727
DM00027V1PQ65-1	26382	25594	25386	25296	24858	23200
DM00028V1PQ16-1	45051	43734	43330	43291	42431	38122
DM00028V1PQ26-1	40257	38393	38031	37847	37153	34197
DM00029V1PQ26-1	53963	52424	52005	51996	51523	49203
DM00029V1PQ31-1	45067	43693	43137	42994	42044	38291
DM00030V1PQ31-1	29435	28427	28187	28168	27580	26548
DM00030V1PQ55-1	18356	17687	17512	17498	17283	16362
DM00031V1PQ26-1	16186	15578	15372	15249	14794	13010
DM00031V1PQ46-2	14708	14140	13950	13868	13585	11376
DM00032V1PQ26-1	14109	13760	13527	13553	13070	11440
DM00032V1PQ46-1	66413	63567	62627	62571	61133	55497
DM00032V1PQ55-1	57716	56346	55467	55369	53820	50139
DM00032V1PQ84-1	57191	55461	54552	54350	52352	45908
DM00032V1PQ85-1	56048	54093	52969	52857	51351	45008
DM00033V1PQ26	41588	39504	39022	38893	37985	33662
DM00033V1PQ65	64117	62093	61172	61103	58915	54149
DM00034V1PQ55	51388	49572	48740	48659	47201	42565
DM00034V1PQ65	61670	58892	58089	57886	55723	49510
DM00035V1PQ16	73901	72371	71533	71373	69671	63870
DM00035V1PQ26	61915	60186	59076	59047	56975	51248
DM00036V1PQ51	41870	40547	40257	40107	39491	38068
DM00036V1PQ52	27037	26178	25959	25857	25329	23981
DM00036V1PQ55	78339	76044	74952	74803	72972	68794
DM00036V1PQ61	42261	40775	40203	39954	38732	36268
DM00036V1PQ62	33729	32491	32121	31990	31147	28524
DM00036V1PQ64	50417	48644	48074	47835	46398	42797
DM00036V1PQ65	56060	54327	53883	53688	52532	50086
DM00036V1PQ74	32684	32016	31814	31753	31548	30959
DM00036V1PQ81	38374	36927	36654	36462	35539	32372
DM00036V1PQ84	55678	52591	52017	51879	50755	45200
DM00036V1PQ85	61349	59751	59125	59126	58417	55203
DM00037V1PQ11-1	30993	29409	29199	29103	28144	24924
DM00037V1PQ42-1	28226	26552	26164	26086	25278	21575
DM00038V1PQ36-1	32772	31754	31315	31214	30539	27493
DM00038V1PQ85-1	45487	43744	43324	43172	41953	37727
DM00039V1PQ11-1	77206	75427	74409	74419	72790	67619
DM00039V1PQ41-1	51679	49584	48988	48792	47800	44481
DM00040V1PQ51-1	78923	76912	75951	75892	74572	71604
DM00040V1PQ81-1	35684	34234	34041	33872	32725	29251
DM00041V1PQ26-1	66896	64931	64050	63906	61817	55257
DM00041V1PQ36-1	59110	57627	56990	57013	55704	49008
DM00042V1PQ55-65-1	56739	55292	54497	54388	53407	50241
DM00042V1PQ75-85-1	23000	22338	22105	22028	21357	18767
DM00043V1PQ63-1	14374	12470	12351	12353	12122	10894
DM00043V1PQ85-1	51061	49306	49071	48940	47969	44939
DM00044V1PQ16	58696	57022	56414	56361	55412	50926
DM00044V1PQ26	46498	44520	43978	43743	42372	37083
DM00044V1PQ55	71476	69077	68235	68072	66468	62076
DM00045V1PQ55	53912	52549	52068	52048	50925	46579
DM00045V1PQ65	51561	50151	49674	49505	48251	44033
DM00045V1PQ75	50985	49361	48737	48461	46861	41976
DM00046V1PQ26	47418	45868	45290	45265	44071	38089
DM00046V1PQ45	12343	11632	11493	11400	11128	9629
DM00047V1PQ55	61392	59638	59072	58979	58201	54286
DM00047V1PQ65	70332	68496	67731	67643	66251	58746
DM00048V1PQ51	55441	53030	52521	52350	49646	45857
DM00048V1PQ54	61097	59299	58621	58485	57180	52884
DM00048V1PQ61	36698	35783	35580	35522	34334	31313
DM00048V1PQ62	44784	43637	43319	43282	42527	40434
DM00048V1PQ74	22261	21590	21367	21243	20748	19459
DM00048V1PQ84	35118	34274	34030	33955	33472	32054
DM00049V1PQ11	46406	44876	44383	44217	43319	40848
DM00049V1PQ41	37637	35809	35390	35162	34242	30624
DM00049V1PQ55	49580	47883	47352	47214	45924	42663
DM00049V1PQ65	32314	31459	31174	31096	30275	29027
DM00050V1PQ11	58082	55251	54725	54599	53454	48390
DM00050V1PQ36	60889	58974	58282	58168	56635	51039
DM00050V1PQ54	47554	46496	46026	46007	45042	40435
DM00050V1PQ55	58746	56819	56181	56035	55182	50751
DM00050V1PQ65	32887	31705	31405	31245	30669	27794
DM00050V1PQ75	38252	36531	36009	35669	34725	30771
DM00050V1PQ85	40122	38227	37796	37578	36701	33362
DM00051V1PQ11	61194	59376	58800	58670	56065	51547
DM00051V1PQ41	45803	44400	44101	43889	42546	39596
DM00052V1PQ55	58755	56665	55786	55709	53346	47492
DM00052V1PQ65	49031	44371	43618	42738	40816	35081
DM00053V1PQ55	53563	51339	50560	50461	48632	44477
DM00053V1PQ75	59458	57645	57145	57165	56153	52452
DM00054V1PQ31	39016	37732	37361	37261	36557	29052
DM00054V1PQ63	33638	32565	32390	32336	32073	26997
DM00055V1PQ55	51130	49226	48797	48725	47845	44480
DM00055V1PQ65	25534	24423	24264	24153	23729	22603
DM00055V1PQ75	52840	50560	50059	49891	48281	43961
DM00055V1PQ85	34028	32554	32284	32111	31407	28588
DM00056V1PQ36	49011	46666	46288	46157	45179	43503
DM00056V1PQ85	51501	48808	48418	48315	47586	43389
DM00057V1PQ16	52070	50691	50387	50335	49413	48113
DM00057V1PQ75	58152	56011	55453	55276	54170	49232
DM00058V1PQ36	62209	60648	59819	59882	58610	54854
DM00058V1PQ74	62047	60683	59763	59856	58709	56202
DM00059V1PQ55	44995	43810	43568	43519	43031	40820
DM00059V1PQ65	50434	48190	47869	47743	46988	45288
DM00059V1PQ74	2345	2239	2209	2194	2037	1626
DM00060V1PQ26	60810	58915	58125	58208	57008	52464
DM00060V1PQ75	69408	67299	66366	66118	64497	59019
DM00061V1PQ16	46612	45287	44835	44749	43713	39859
DM00061V1PQ65	66746	64700	63989	63837	61638	52066
DM00062V1PQ55	32992	31877	31524	31414	30356	28017
DM00062V1PQ75	62607	61031	60316	60348	59414	56971
DM00062V1PQ84	59325	56656	55980	55941	54866	51341
DM00063V1PQ55	59397	57563	56906	56829	55220	48917
DM00063V1PQ74	35188	33659	33295	33038	32292	28594
DM00063V1PQ75	57551	55913	55365	55248	53516	50381
DM00063V1PQ84	53790	52230	51904	51779	50500	44693
DM00064V1PQ16	47812	46545	45857	45724	44568	40510
DM00064V1PQ26	38093	37111	36552	36474	35539	31011
DM00065V1PQ16	40748	39433	38758	38684	37222	33426
DM00065V1PQ26	35862	34679	34067	33957	32701	29771
DM00065V1PQ36	27355	25850	25085	24827	23203	19415
DM00066V1PQ16	22289	21307	20798	20684	19910	18047
DM00066V1PQ26	32642	31522	31071	30997	30153	28719
DM00067V1PQ11	28522	27306	26869	26746	26081	21892
DM00067V1PQ41	47420	45633	44896	44646	43139	37288
DM00067V1PQ75	27535	26677	26243	26212	25369	20399
DM00067V1PQ83	49650	48104	47276	47218	45771	38456
DM00067V1PQ84	39996	38820	38297	38145	37249	33016
DM00068V1PQ53	9562	8705	8594	8524	8360	7510
DM00068V1PQ75	6228	5878	5741	5751	5518	4506
DM00069V1PQ53	25100	24426	24177	24102	23552	20563
DM00069V1PQ83	36210	34903	34520	34484	33791	31962
DM00070V1PQ16	44484	43037	42324	42111	40726	36073
DM00070V1PQ42	41714	40488	39747	39723	38221	34317
DM00071V1PQ16	42100	40794	39932	39823	38658	32429
DM00071V1PQ26	47829	46565	45810	45797	44296	41357
DM00072V1PQ11	32076	30151	29601	29509	28624	25350
DM00072V1PQ31	41764	40513	39906	39892	38729	35482
DM00072V1PQ46	43656	42024	41311	41276	40024	36423
DM00072V1PQ75	34479	30243	29691	28743	26594	24343
DM00072V1PQ85	26252	23079	22647	21970	20498	19206
DM00073V1PQ51	15224	13320	13054	12762	12065	11119
DM00073V1PQ71	29313	25356	24783	24217	22357	20017
DM00074V1PQ54	17601	13638	13379	13003	12548	10797
DM00074V1PQ55	28398	24078	23666	22834	21452	18585
DM00074V1PQ64	23952	20885	20643	20302	16600	15854
DM00074V1PQ65	6685	5561	5403	4954	4524	3799
DM00075V1PQ41	19130	15358	15213	14780	14069	13166
DM00075V1PQ64	29092	24511	24333	23453	22193	20815
DM00075V1PQ85	16140	14036	13855	13303	12936	11687
DM00076V1PQ11	30695	24855	24524	24018	22894	19797
DM00076V1PQ41	23443	18664	18372	17985	17239	15927
DM00077V1PQ31	27616	24001	23776	23077	22255	21066
DM00077V1PQ54	46803	41238	40701	39855	38818	36042
DM00078V1PQ11	43411	36228	35802	35238	34139	32529
DM00078V1PQ32	24882	20632	20445	19990	18837	18175
DM00079V1PQ11	19360	16593	16473	16101	15576	14558
DM00079V1PQ32	18476	16265	16156	15862	14629	12594
DM00080V1PQ54	21155	18477	18392	18117	15786	15377
DM00080V1PQ81	11845	10307	10241	9931	8705	8350
DM00081V1PQ16	47089	41277	40876	39981	38477	35545
DM00081V1PQ26	42827	37440	37163	36149	34915	32325
DM00082V1PQ55	25846	22441	22255	22024	21385	19527
DM00082V1PQ65	34028	29889	29570	29161	28453	26223
DM00083V1PQ56	38517	33714	33385	32750	30550	28745
DM00083V1PQ75	28027	23113	22782	22152	21099	19049
DM00084V1PQ16	32178	27384	27134	26537	25615	23955
DM00084V1PQ26	26487	22672	22365	21757	20647	18986
DM00085V1PQ16	32232	26670	26474	25867	23879	21016
DM00085V1PQ26	55414	49759	49365	48847	45083	42127
DM00086V1PQ16	38772	35392	34927	34517	33284	31573
DM00086V1PQ32	29491	26854	26532	26183	24679	21900
DM00086V1PQ42	39036	34628	34158	33666	32316	30156
DM00086V1PQ46	33890	30281	29879	29089	28195	26279
DM00086V1PQ55	39484	35973	35532	35151	33261	31005
DM00086V1PQ75	22984	20528	20201	19881	18912	16230
DM00087V1PQ55	36293	32578	32117	31734	29728	28501
DM00087V1PQ65	41010	36781	36351	35581	34188	30793
DM00088V1PQ55	20513	16961	16585	15543	14104	12258
DM00088V1PQ85	42061	38372	37984	37272	36046	33074
DM00089V1PQ16	36561	31970	31653	30809	29833	28095
DM00089V1PQ26	53691	45786	45291	44124	42531	39120
DM00090V1PQ55	45708	39834	39507	38883	36035	33343
DM00090V1PQ65	26187	22535	22148	21568	20665	18718
DM00091V1PQ41	42348	37239	36853	36139	33620	30319
DM00091V1PQ65	45944	41294	40943	40213	37921	35010
DM00092V1PQ21	35219	29439	29136	28465	27618	25772
DM00092V1PQ31	41371	36040	35595	35132	33150	30095
DM00092V1PQ46	44022	38770	38240	37419	36528	34883
DM00092V1PQ55	34798	29626	29223	28748	28215	26976
DM00092V1PQ64	42012	36586	36095	35310	33518	30600
DM00092V1PQ65	34200	28841	28396	27834	26788	24743
DM00093V1PQ73	38247	32814	32451	31917	27965	25600
DM00094V1PQ16	33655	28301	27796	26888	25409	21682
DM00094V1PQ26	28717	24353	23978	23523	21299	18706
DM00095V1PQ16	38518	31086	30509	29198	27922	21750
DM00095V1PQ26	48841	41049	40505	39138	36623	30467
DM00096V1PQ16	41822	34722	34119	32769	31354	28799
DM00096V1PQ26	42115	36795	36283	35433	34394	32037
DM00096V1PQ36	37250	30905	30469	29386	27373	24703
DM00097V1PQ16	46973	39559	38960	37604	36188	33859
DM00097V1PQ26	47762	43702	42846	42210	39479	34845
DM00098V1PQ55	38430	33881	33316	32486	31353	28022
DM00098V1PQ65	25295	22263	21929	21427	18764	17038
DM00099V1PQ16	58184	51874	51002	50284	47989	43672
DM00099V1PQ26	41600	34969	34386	33446	31466	28717
DM00100V1PQ55	41164	35993	35495	34897	33543	31047
DM00100V1PQ65	46124	41487	41052	40391	38818	36367
DM00101V1PQ16	49298	44459	43871	43374	41886	37464
DM00101V1PQ26	42983	38431	37857	37453	33949	31247
DM00102V1PQ16	42802	38185	37781	37305	35304	32209
DM00102V1PQ26	38560	34083	33687	33247	31371	29630
DM00102V1PQ85	36714	32756	32525	31974	28423	26550
DM00103V1PQ16	49739	44100	43497	42563	41266	39385
DM00103V1PQ26	41048	35096	34621	34031	32502	29896
DM00103V1PQ36	39402	34968	34511	33726	30822	29507
DM00103V1PQ46	31610	28162	27530	26831	25504	22679
DM00104V1PQ16	34674	30848	30186	29632	27694	24575
DM00104V1PQ26-55	36573	32604	32055	31659	29217	25966
DM00105V1PQ16-55	42963	36653	36049	35234	32348	29695
DM00105V1PQ26	47302	41576	41090	40309	38582	36602
DM00106V1PQ74	27353	24427	23859	23268	22091	20341
DM00106V1PQ83	43942	39429	38822	38237	35496	32402
DM00106V1PQ85	36611	33621	33061	32581	30031	28488
DM00107V1PQ11	32766	27984	27563	26900	25424	23380
DM00107V1PQ42	19598	17561	17388	17202	15584	13782
DM00107V1PQ55	32552	28549	27937	27433	25322	20254
DM00107V1PQ65	45790	40337	39795	39015	37032	33061
DM00107V1PQ75	38130	33029	32500	31687	30465	25735
DM00107V1PQ85	34990	30300	29947	29278	28317	24944
DM00108V1PQ61	34185	27523	27177	26409	25033	23605
DM00108V1PQ84	22480	17284	16831	15899	14670	12453
DM00109V1PQ53	21526	17914	17721	17349	16796	13674
DM00109V1PQ82	33642	29871	29471	29010	27673	25244
DM00110V1PQ62	28750	25117	24714	24218	22815	21036
DM00110V1PQ71	33228	29485	28831	28098	24713	22755
DM00111V1PQ16	69602	63339	62236	61173	56425	50262
DM00112V1PQ16	35260	31863	31379	30676	29398	27192
DM00112V1PQ75	50124	44672	44059	42884	41480	37330
DM00113V1PQ55	42756	37795	37384	37085	34415	32186
DM00114V1PQ54	50723	44850	44179	43650	41644	38652
DM00115V1PQ55	40549	36111	35655	35178	33566	26271
DM00116V1PQ52	44384	37516	37192	36782	30310	28409
DM00116V1PQ55	40482	35620	35218	34746	33469	30338
DM00116V1PQ64	5626	4545	4426	4234	4078	2813
DM00117V1PQ16	59544	55057	54534	54118	51904	48587
DM00118V1PQ16	48359	43209	42717	42151	39746	36208
DM00118V1PQ26	42197	38296	37864	37336	36307	34234
DM00118V1PQ55	44083	39341	38856	38460	34806	32913
DM00118V1PQ65	46944	41657	41083	40481	38658	36273
DM00118V1PQ75	50694	44908	44445	43694	42019	39326
DM00118V1PQ85	35608	31031	30546	30018	28424	26269
DM00119V1PQ55	35027	30777	30484	29753	28523	27396
DM00120V1PQ16	53590	48678	48050	47338	44762	41589
DM00121V1PQ13	44530	40047	39672	39361	36907	33143
DM00121V1PQ16	35170	31594	31252	30634	29386	26779
DM00121V1PQ42	42437	38489	38111	37495	35644	33202
DM00123V1PQ26	46844	41202	40613	39854	38187	35186
DM00124V1PQ26	40016	35963	35619	35091	34299	31286
DM00125V1PQ65	44196	40333	39870	39358	37294	32796
DM00126V1PQ26	47738	42557	42002	41063	38938	35887
DM00127V1PQ65	39748	35437	35004	34563	33264	30344
DM00128V1PQ55	38604	34651	34204	33775	31869	29202
DM00129V1PQ26	34955	31700	31247	30454	29434	27281
DM00130V1PQ54	33688	30680	30318	30048	25521	22729
DM00131V1PQ55	37797	33230	32785	32279	30541	23961
DM00132V1PQ16	37311	33221	32521	31775	30462	26765
DM00133V1PQ16	39142	35276	34808	34159	33205	30927
DM00133V1PQ75	31969	28274	27836	27183	24892	20833
DM00134V1PQ55	42689	38256	37970	37604	34138	32481
DM00135V1PQ55	42951	37480	37057	36601	34309	29444
DM00136V1PQ16	60465	54805	53919	52690	50410	46603
DM00137V1PQ26	52196	44221	43722	43169	41089	38370
DM00138V1PQ26	54076	48096	47418	46498	44562	41884
DM00139V1PQ55	48863	41981	41554	41174	37956	32180
DM00140V1PQ16	48785	42299	41872	41019	38913	36261
DM00141V1PQ55	43197	39649	39166	38674	34172	30025
DM00142V1PQ16	67716	61404	60592	59967	56415	52019
DM00143V1PQ16	64014	57004	56308	55128	51390	46028
DM00144V1PQ16	64851	57667	56967	56215	53241	49257
DM00145V1PQ16	53213	47904	47385	46877	44125	39359
DM00146V1PQ55	42890	33598	33195	32396	30725	25466
DM00147V1PQ75	57095	46606	46195	45528	43844	41685
DM00148V1PQ46	53816	47405	46753	45847	43657	38646
DM00148V1PQ75	2976	1771	1641	707	522	372
DM00149V1PQ65	7430	5809	5507	4552	3959	2406
DM00150V1PQ65	5629	4186	4029	3259	2721	1345
DM00151V1PQ16-55	6382	4881	4693	4848	2311	2076
DM00152V1PQ26-65	7503	6200	5946	5676	5237	4238
DM00153V1PQ26-65	9311	8262	8003	8205	5574	4162
DM00153V1PQ75	624	497	427	489	79	34
DM00154V1PQ16	8440	7363	7069	6392	5896	5210
DM00155V1PQ54-55-64-65	6152	4495	4407	4303	4048	3160
DM00156V1PQ55	9084	7392	7017	6413	5521	4360
DM00156V1PQ64-74-84	5629	4629	4487	4073	3788	3504
DM00156V1PQ85	2796	2359	2276	2196	2007	1958
DM00157V1PQ16	7518	6535	6264	5626	4870	4432
DM00158V1PQ61	6298	5240	5024	4342	3933	3478
DM00159V1PQ84	7815	5553	5324	4808	3940	2920
DM00160V1PQ31	8886	7427	7156	6682	5953	4288
DM00161V1PQ31	6982	6207	6050	5845	4864	4324
DM00162V1PQ31	8723	7436	7196	7343	3468	3265
DM00163V1PQ26	7779	6707	6396	5860	5266	4195
DM00164V1PQ65	7774	6976	6601	5858	5198	4461
DM00165V1PQ75	1795	1320	1166	945	891	553
DM00165V1PQ83	3610	2896	2781	2663	2526	2344
DM00166V1PQ85	5889	4952	4790	4612	4383	4014
DM00167V1PQ58	7088	6379	6101	5746	5452	4925
DM00168V1PQ55	7230	6416	6145	5467	4846	4388
DM00168V1PQ61	8048	6855	6551	5625	4892	4039
DM00169V1PQ53	5819	5031	4823	4323	4095	3559
DM00169V1PQ55	5366	4725	4515	3933	3596	3230
DM00169V1PQ65	2629	2299	2167	1994	1859	1813
DM00170V1PQ65	3116	2533	2372	2511	1199	1059
DM00171V1PQ55	6625	5987	5834	5527	4923	3741
DM00172V1PQ21	4548	3949	3799	3465	3191	2816
DM00173V1PQ16	7053	6182	5962	5379	5022	4118
DM00174V1PQ55	5313	4113	4014	3889	3544	3405
DM00175V1PQ36	6057	4727	4471	4663	2058	1551
DM00176V1PQ31	6909	5949	5660	5849	2980	2639
DM00177V1PQ54	7405	6326	6138	5764	4980	4406
DM00178V1PQ36	9836	8213	7898	7216	6759	5194
DM00178V1PQ46	6945	5948	5635	5003	4559	2956
DM00179V1PQ31	9852	8225	7897	7252	6301	5424
DM00180V1PQ31	7630	6422	6181	5369	4975	3960
DM00181V1PQ36	8008	7020	6816	6393	6127	5506
DM00182V1PQ16	9951	8815	8541	7744	7104	5119
DM00183V1PQ16	9435	8353	8107	7500	6996	5459
DM00184V1PQ16-55	8164	7000	6847	6612	6376	6117
DM00184V1PQ75	8601	6597	6437	5915	5595	5174
DM00185V1PQ75	5273	4599	4473	4282	4110	3609
DM00185V1PQ82	9534	8686	8480	8152	7815	6857
DM00186V1PQ16	9572	7669	7436	6834	6191	4512
DM00187V1PQ55-54	11264	10065	9726	9046	7625	6540
DM00188V1PQ36	6814	5787	5614	4951	4654	3399
DM00188V1PQ74	5696	5121	4937	4431	3903	3420
DM00189V1PQ53	269	211	166	80	72	72
DM00190V1PQ21	6033	4884	4790	4440	4265	4109
DM00190V1PQ31	7254	5988	5833	5078	4584	3965
DM00191V1PQ65	6883	5146	5035	4546	3771	3579
DM00192V1PQ41	7197	5104	4981	4427	3962	3410
DM00193V1PQ16	8357	7401	7123	6343	5927	5323
DM00194V1PQ16	7840	6791	6575	6084	5704	5127
DM00195V1PQ26	4973	4231	4008	3346	2898	1929
DM00195V1PQ46	3793	2828	2665	2120	1905	1459
DM00196V1PQ55	9209	8402	8035	7501	6764	5657
DM00197V1PQ55	8904	7896	7646	6607	5878	5216
DM00198V1PQ16	7525	6398	6166	5549	5077	4356
DM00199V1PQ65	9462	8386	8091	7586	6443	4817
DM00200V1PQ16	9866	8751	8473	7985	6960	5571
DM00201V1PQ55	8406	7638	7432	7117	6317	4990
DM00202V1PQ16	5680	4975	4767	4382	3839	3075
DM00203V1PQ61	2969	2528	2442	2256	1957	1651
DM00203V1PQ65	8733	7748	7545	7289	6825	6339
DM00203V1PQ85	11288	9962	9618	8965	8092	6371
DM00204V1PQ31	9018	7551	7214	7423	3249	2520
DM00205V1PQ85	9233	7597	7260	7476	4857	3917
DM00206V1PQ26	10350	9135	8930	8614	7983	5287
DM00206V1PQ63	7798	6522	6372	6196	5922	3010
DM00206V1PQ75	6793	6082	5922	5559	4871	315
DM00207V1PQ64	10893	9117	8762	8094	6944	6206
DM00208V1PQ26	11445	10098	9758	8968	8354	6933
DM00208V1PQ55	12213	10740	10474	9764	9130	7851
DM00209V1PQ16	10181	9180	8884	7941	7252	6688
DM00210V1PQ54	9751	8230	7948	7588	7019	6457
DM00211V1PQ16-55	11667	9656	9330	9548	7197	5647
DM00212V1PQ55	10918	9870	9573	8966	8602	7864
DM00213V1PQ65	8187	6882	6704	6800	4220	4143
DM00214V1PQ46	9468	8384	8096	7475	6844	5940
DM00214V1PQ64	6878	5286	5152	5257	3602	3130
DM00215V1PQ55	10861	9318	9011	8405	7603	6984
DM00216V1PQ65	9008	8088	7840	8013	5333	4694
DM00217V1PQ65	105	69	40	30	21	21
DM00218V1PQ55	7186	5714	5597	5010	4703	4198
DM00218V1PQ75	5707	3671	3540	3623	1508	1370
DM00218V1PQ85	6557	4444	4290	4399	1930	1762
DM00219V1PQ16	5199	3798	3652	3753	2120	1925
DM00220V1PQ46	6060	4074	3873	4020	1444	1271
DM00220V1PQ65	7707	5280	5111	4415	4041	3657
DM00221V1PQ55	8198	6775	6536	6682	3868	3279
DM00221V1PQ85	6761	5923	5745	5124	4567	3858
DM00222V1PQ72	11996	10492	10051	9215	8365	7235
DM00223V1PQ75	8543	7212	6955	6194	5731	4849
DM00224V1PQ51	10637	8596	8356	7926	7608	6966
DM00224V1PQ61	6975	6269	6107	5674	5333	4967
DM00224V1PQ74	7181	5807	5651	5384	4787	4634
DM00225V1PQ31	10148	8340	8088	7527	6387	5728
DM00226V1PQ51	10456	9458	9173	8481	7995	6687
DM00227V1PQ16-55	10473	9317	9072	8516	8088	7485
DM00228V1PQ65	9218	8194	7940	7398	6828	5883
DM00229V1PQ16	10436	9235	8831	8168	7062	6136
DM00230V1PQ64	7066	5987	5874	5432	5337	1209
DM00230V1PQ65	5265	3853	3688	3275	2866	2155
DM00230V1PQ74	4502	3333	3231	2986	2571	860
DM00230V1PQ75	5527	4622	4494	4307	3897	1292
DM00231V1PQ46	6479	5827	5736	5507	5369	4725
DM00231V1PQ84	3484	3013	2880	2586	2440	2133
DM00231V1PQ85	7360	6403	6152	5858	5133	4641
DM00232V1PQ16	8883	7706	7229	6484	6016	4379
DM00233V1PQ65	8260	6952	6748	6264	6027	5464
DM00234V1PQ65	8954	7811	7442	6559	5920	4927
DM00235V1PQ75	8165	7075	6802	6164	5698	5241
DM00236V1PQ26	7350	6147	5875	5213	4586	3751
DM00237V1PQ75	2088	1476	1409	1083	1027	950
DM00238V1PQ55	6084	4962	4791	4475	3260	2342
DM00239V1PQ36	7434	5905	5692	5865	3309	3014
DM00240V1PQ36	8164	7034	6759	6108	5496	5071
DM00241V1PQ16	5607	5037	4872	4625	4325	3838
DM00241V1PQ46	1246	978	916	728	564	546
DM00241V1PQ74	1122	828	761	656	624	515
DM00242V1PQ26	5477	4608	4402	3861	3527	2806
DM00243V1PQ26	7650	6552	6183	5763	5122	4360
DM00244V1PQ65	7863	6636	6524	6559	3922	3353
DM00245V1PQ16	9853	8121	7819	7387	6414	4972
DM00245V1PQ84	7569	6363	6109	5597	4784	4114
DM00246V1PQ16-55	6280	5319	5022	4555	3978	2961
DM00246V1PQ64-65-26	7900	6448	6171	5638	4356	3397
DM00247V1PQ16-55	8410	7348	7164	6698	6072	4279
DM00248V1PQ54-55	8954	7447	7220	6752	5931	3436
DM00249V1PQ16	9284	8410	8063	7448	6888	6078
DM00250V1PQ55	10882	9607	9326	8851	8422	7614
DM00251V1PQ75	8424	7690	7469	6992	6686	6170
DM00252V1PQ55	9225	7983	7672	7103	6429	5679
DM00253V1PQ16	10271	9059	8676	7880	7210	6010
DM00254V1PQ55	8780	7856	7619	6984	6435	5942
DM00254V1PQ64	10034	8961	8655	7606	6697	5783
DM00254V1PQ85	9986	8426	8113	7310	6572	5768
DM00255V1PQ16	8366	7393	7204	6444	6119	5585
DM00255V1PQ26	8099	6266	6051	5222	4734	4389
DM00255V1PQ36	8916	6497	6298	5490	4953	4603
DM00256V1PQ55	9787	8448	8266	7807	7313	6541
DM00257V1PQ16	9150	7972	7686	6967	6303	5716
DM00258V1PQ65	9085	7923	7731	7169	6616	5188
DM00259V1PQ26	10155	8621	8290	7146	6625	5511
DM00260V1PQ16	10306	8953	8661	7938	7223	5438
DM00260V1PQ54-55	9077	8124	7794	7285	6929	6239
DM00260V1PQ65	9693	8458	8092	7427	6391	4901
DM00260V1PQ75	8674	6969	6734	6113	5667	5134
DM00261V1PQ26	8640	7321	7167	6730	6351	5572
DM00262V1PQ65	9456	7985	7805	7376	6719	5926
DM00263V1PQ26	10371	8776	8464	7612	6864	5658
DM00264V1PQ26	10015	9151	8924	8350	7820	7258
DM00264V1PQ74	9262	7107	6834	6171	5830	3621
DM00264V1PQ75	10804	9514	9209	8599	7711	6661
DM00265V1PQ55	10498	9099	8656	8014	7207	6139
DM00266V1PQ16	12108	10412	9992	9389	8463	7749
DM00266V1PQ74	9210	7064	6780	6410	5866	4582
DM00267V1PQ64-65	11211	9856	9448	9726	5754	5067
DM00268V1PQ16	9827	8718	8514	8041	7505	6593
DM00269V1PQ15-16	11240	9639	9337	8847	8320	6794
DM00270V1PQ26	12580	11151	10609	9724	8374	6333
DM00271V1PQ26-65	8742	7606	7314	6781	5960	4941
DM00272V1PQ16	13005	10799	10508	10753	6723	5419
DM00273V1PQ16	12399	11063	10605	9848	9135	7036
DM00274V1PQ16	11658	10220	9846	9310	8490	7471
DM00274V1PQ26	12388	10989	10647	9884	9232	8256
DM00274V1PQ65	12347	10755	10411	9463	8488	7707
DM00274V1PQ85	13661	11519	11173	10243	9419	5939
DM00275V1PQ55	11980	10700	10313	9640	8961	8134
DM00276V1PQ65	9956	8056	7817	7169	6865	5968
DM00277V1PQ55-16	10883	8772	8556	8214	7550	5946
DM00278V1PQ16	10678	8811	8556	7940	6951	6194
DM00278V1PQ36	10268	8029	7737	6889	6115	5404
DM00278V1PQ65	10468	9033	8799	8014	7218	6476
DM00279V1PQ11-21	9883	7270	7045	6585	6002	4562
DM00279V1PQ74	25174	19501	19249	18411	13811	12549
DM00279V1PQ85	40273	31994	31334	29478	24539	21690
DM00280V1PQ26	33785	23716	23415	23602	14386	12894
DM00280V1PQ54	22313	16318	16195	15785	9830	9572
DM00281V1PQ16-55	42770	34742	34254	34528	23199	21449
DM00282V1PQ55	36271	28547	28037	26780	23728	19887
DM00283V1PQ55	47347	37638	37015	34976	31853	26610
DM00284V1PQ65	26458	18267	17921	16704	13898	12072
DM00285V1PQ65	37251	32383	31855	30486	28639	26406
DM00286V1PQ55-54	50976	44783	43958	42555	39675	32601
DM00287V1PQ65	45565	38002	37404	35650	32024	29054
DM00288V1PQ55	35880	29190	28845	27552	24772	22283
DM00289V1PQ16	39914	34505	34081	33299	29545	28140
DM00290V1PQ61	34472	25457	25131	24362	22815	20448
DM00291V1PQ65	40639	34696	34224	33679	31784	28590
DM00292V1PQ75	45293	38706	38071	36362	33942	29949
DM00293V1PQ64	36934	28672	28357	27608	17149	16358
DM00293V1PQ65	45142	38471	37828	36321	34188	30252
DM00293V1PQ84	2643	1589	1559	1574	819	449
DM00294V1PQ55	31241	22706	22366	22551	12720	10623
DM00295V1PQ84	40345	35654	35297	34565	30774	27943
DM00296V1PQ65	35412	29232	28919	28091	26106	23792
DM00297V1PQ26	55143	48793	47831	46126	43071	36961
DM00298V1PQ54-16	46648	40232	39447	38096	33979	30683
DM00298V1PQ65	49436	42895	41917	39841	36272	34075
DM00299V1PQ54-55	41046	36307	35571	34408	29471	25231
DM00299V1PQ74	30109	15492	15405	15376	7935	4419
DM00300V1PQ64	32967	14628	14550	14587	7106	5212
DM00301V1PQ46	34456	27993	27385	26293	21472	14780
DM00301V1PQ55-16	362677	314982	312829	308124	270050	243989
DM00302V1PQ16	46999	41817	41046	39567	37388	32922
DM00303V1PQ26	30989	26871	26436	25461	23774	21348
DM00303V1PQ55	31940	28099	27734	26758	24097	21601
DM00303V1PQ65	32872	28771	28288	27442	25506	21410
DM00303V1PQ85	19661	16624	16308	15399	12069	10792
DM00304V1PQ64	31122	27778	27301	26588	25193	23489
DM00305V1PQ26	32512	27687	26979	25194	23153	19162
DM00305V1PQ36	33006	27654	27138	25726	23473	20964
DM00305V1PQ53	35284	30958	30270	28865	27091	24153
DM00305V1PQ64	30262	25942	25158	23233	21138	19246
DM00305V1PQ73	36695	32537	31697	30099	27806	25142
DM00306V1PQ55	35115	30408	29774	28508	26900	22068
DM00307V1PQ55	32123	26616	26030	24639	22520	19679
DM00307V1PQ75	31793	27278	26582	24872	21478	17589
DM00307V1PQ85	34084	29214	28456	26826	24121	22080
DM00308V1PQ26	40377	34767	33941	32764	30616	28854
DM00309V1PQ16	25044	20514	20171	19564	17714	15189
DM00310V1PQ16	35792	30342	29900	28200	25769	22573
DM00311V1PQ16	37000	32885	32222	30418	28283	23908
DM00311V1PQ26	34430	30245	29608	28522	25717	22754
DM00312V1PQ16	33694	26691	26272	25284	23495	21538
DM00313V1PQ55-16	40845	35917	35285	33704	30940	27507
DM00314V1PQ64-65-26	31079	26612	26165	25648	22765	18989
DM00315V1PQ75-64-55	34179	29079	28652	28993	21207	20256
DM00316V1PQ65	16564	14214	13829	14065	7497	5995
DM00317V1PQ55-54	26441	22239	22060	21705	18260	17789
DM00318V1PQ55	34794	29757	29406	28757	26441	24634
DM00319V1PQ26	37978	33815	33417	32262	29630	27235
DM00320V1PQ16	33542	27596	27211	26063	23320	20743
DM00321V1PQ65	37327	32348	31858	30557	28574	25496
DM00322V1PQ55	23082	19131	18970	18567	17467	16539
DM00323V1PQ26	43665	36510	35988	34276	32498	30511
DM00323V1PQ64	8309	7198	7107	6787	4762	4432
DM00324V1PQ65	29871	25743	25322	24133	17945	16202
DM00324V1PQ75	22022	18857	18555	17012	15572	13874
DM00325V1PQ54	33623	25676	25270	24088	22178	21083
DM00325V1PQ64	38064	32358	32001	31102	28056	26234
DM00325V1PQ84	26411	22355	22110	20995	19198	18323
DM00326V1PQ55-54-64-65	36773	28391	28124	27154	26245	24759
DM00327V1PQ16	35536	30318	29763	28129	25396	23270
DM00328V1PQ65	36908	31376	30729	29288	27224	22951
DM00329V1PQ65	29226	25288	24873	23644	22082	19987
DM00329V1PQ75	35056	30285	29687	28227	26024	23782
DM00330V1PQ16	34095	28308	27739	26452	24193	20443
DM00331V1PQ55	28758	24012	23714	23940	15846	14836
DM00332V1PQ16	30500	26157	25654	24748	22142	20276
DM00333V1PQ65	31760	27579	27174	26435	24396	21933
DM00333V1PQ85	29490	25051	24469	23572	19471	17261
DM00334V1PQ16-40	36411	29733	29106	27352	23485	20566
DM00335V1PQ55	40287	33093	32577	31342	29896	26483
DM00336V1PQ26	42152	36346	35787	34708	32194	27977
DM00337V1PQ64-65	39714	31472	31027	29650	26737	24427
DM00338V1PQ16	34421	29901	29329	27879	26010	22285
DM00338V1PQ65	40912	35094	34426	32641	29944	26105
DM00339V1PQ16-55	43597	38414	37852	36615	34070	29091
DM00340V1PQ55	38636	32885	32332	31127	29085	26561
DM00341V1PQ31	41578	35173	34764	33590	31661	28849
DM00342V1PQ75	38681	34334	33983	32725	31592	29727
DM00343V1PQ55-16	45312	39111	38488	36844	33890	28285
DM00344V1PQ55	46401	37158	36530	34274	31304	29272
DM00345V1PQ16	40537	33609	33048	31328	27549	25089
DM00346V1PQ54	23965	19678	19421	18227	16783	15402
DM00346V1PQ74	47577	38453	37915	36698	31936	28672
DM00347V1PQ27	30721	24844	24442	23119	21738	18670
DM00348V1PQ55	24278	18146	17956	16603	15774	14527
DM00349V1PQ16	37524	28252	27780	26044	23124	18870
DM00350V1PQ31	34013	25727	25376	23457	21172	17797
DM00351V1PQ16	28661	21106	20743	19139	18291	16510
DM00352V1PQ31	17855	13558	13258	11518	10641	9393
DM00353V1PQ31	28564	18072	17751	16218	12964	11902
DM00354V1PQ26	33376	25819	25499	23894	21861	18796
DM00355V1PQ26	42175	35194	34529	35047	22764	17787
DM00356V1PQ26	35554	31672	31274	30699	25953	25163
DM00357V1PQ16	37352	30421	30038	28864	25360	15966
DM00358V1PQ16	41672	34861	34225	32740	29877	24212
DM00359V1PQ64	36484	31365	30941	29810	27379	20004
DM00360V1PQ46	24524	22079	21803	21312	15090	14639
DM00360V1PQ54	33268	25670	25301	25497	12804	12084
DM00361V1PQ16	48949	42649	41832	40226	36933	33004
DM00361V1PQ75	39752	34024	33594	32856	30273	28716
DM00362V1PQ84	35630	30930	30610	29362	27698	24135
DM00363V1PQ64	33654	28147	27788	26416	24017	22640
DM00364V1PQ16	45574	38827	38068	36276	29510	25295
DM00365V1PQ16	36291	31320	31004	30287	27739	25973
DM00366V1PQ16	57286	48147	47304	45735	41127	37542
DM00367V1PQ16	41647	32792	32361	30497	28766	24190
DM00367V1PQ84	38747	32654	32246	30627	29225	25254
DM00368V1PQ84	18611	16408	15923	14809	12964	9379
DM00369V1PQ16	32023	28796	28250	26659	23396	21562
DM00369V1PQ74	32592	28033	27414	25947	23989	21981
DM00370V1PQ55	39648	34451	33779	32619	30039	26698
DM00371V1PQ26	30034	25057	24617	23019	21365	17981
DM00372V1PQ16	32645	26897	26446	25003	23377	20550
DM00373V1PQ55	28999	23109	22830	21780	20860	19459
DM00374V1PQ85	21572	17967	17757	17415	16074	13288
DM00375V1PQ41	21010	16013	15784	15207	14202	12159
DM00376V1PQ16	34046	29691	29167	28255	26394	24626
DM00377V1PQ16	35319	30620	30092	28481	26372	23160
DM00378V1PQ55	32840	27180	26829	25665	24361	20890
DM00379V1PQ53	36039	31652	30866	29329	26100	22747
DM00380V1PQ36	2736	1925	1855	1552	989	635
DM00381V1PQ55	29232	24590	24379	23114	20844	19248
DM00382V1PQ55	23030	18516	18268	18420	14416	11352
DM00383V1PQ16	32293	26914	26373	24554	23107	20828
DM00383V1PQ85	27345	23124	22786	22853	19388	17173
DM00384V1PQ26	31523	25926	25380	23947	22300	20348
DM00385V1PQ65	32524	26634	26211	25078	23264	20118
DM00386V1PQ16	39193	33113	32564	32942	21947	20135
DM00387V1PQ41	13201	9939	9764	9253	8499	7315
DM00388V1PQ16	35308	30434	29768	28247	25711	20958
DM00389V1PQ65	51806	45740	44705	42434	39714	34732
DM00390V1PQ55	40314	34656	34134	32790	30500	26314
DM00390V1PQ74	38908	33017	32568	31129	27573	26338
DM00391V1PQ16	44849	37500	36646	34837	32189	28369
DM00392V1PQ55	39514	33230	32732	32154	26781	24612
DM00393V1PQ51	36438	30227	29745	29246	27000	22656
DM00393V1PQ55	39366	32708	32338	30485	27223	22487
DM00393V1PQ64	31388	26777	26423	25532	23013	20350
DM00394V1PQ51	22956	20748	20640	20257	13913	13728
DM00394V1PQ81	30249	25855	25577	24188	23089	21420
DM00394V1PQ84	22207	18730	18552	17816	14248	13429
DM00395V1PQ55	99	43	28	23	22	7
DM00396V1PQ26	31982	25479	25272	23818	22691	20394
DM00396V1PQ54	22493	19212	18857	18523	13451	13337
DM00396V1PQ75	26814	22013	21826	20979	16772	14838
DM00397V1PQ16	34148	29146	28825	27583	26123	23943
DM00398V1PQ26	39670	34376	33821	32164	30197	25742
DM00399V1PQ55	38173	33357	33008	32347	31137	26385
DM00400V1PQ16	37620	33437	32738	31206	28449	24920
DM00401V1PQ55	44548	37705	37201	35454	33904	26221
DM00402V1PQ16	37422	31500	30933	29897	28090	26526
DM00403V1PQ55	45313	40481	39743	38228	33611	28051
DM00404V1PQ16	36417	30377	29871	28540	27345	25688
DM00405V1PQ16	33418	29302	28941	27966	26524	25049
DM00406V1PQ26	35967	30252	29679	28236	25894	22672
DM00407V1PQ16	35147	29626	28953	27330	25519	23317
DM00408V1PQ55	31699	26093	25678	24938	23971	21922
DM00409V1PQ16	28517	24220	23792	22434	20768	17667
DM00410V1PQ16	33402	28806	28261	27042	24573	21818
DM00411V1PQ16	29868	24887	24280	24733	14017	11277
DM00412V1PQ16	31001	26660	26274	25158	24038	21763
DM00413V1PQ54-55	33058	28029	27672	26281	24707	20497
DM00414V1PQ16	35938	29994	29458	28228	25399	15613
DM00415V1PQ16	37365	30745	30107	28205	25322	21147
DM00416V1PQ55	39534	34642	34071	32926	28306	24815
DM00417V1PQ55	33134	27696	27380	25869	24146	21199
DM00417V1PQ74	20015	17451	17285	16441	15577	13480
DM00417V1PQ75	32434	26764	26413	24953	23094	20286
DM00417V1PQ84	35843	31468	31009	29568	25639	22327
DM00418V1PQ26-36	28734	24886	24518	23352	21446	17378
DM00419V1PQ16	35575	30757	30417	28741	26955	24399
DM00419V1PQ64	36734	30735	30319	29084	27658	24456
DM00420V1PQ16	42678	36402	35849	33876	30867	25072
DM00420V1PQ84	33993	29338	28970	28523	22756	21219
DM00421V1PQ16	37800	31403	30939	29085	27716	26303
DM00422V1PQ16	42343	34794	34198	32842	29742	23492
DM00422V1PQ26	54263	50102	49383	49087	47175	43582
DM00423V1PQ16	39526	36448	36095	35828	34752	31418
DM00424V1PQ54-55	40287	37811	37323	36742	35721	32470
DM00425V1PQ31	32894	28682	28287	27612	26513	24669
DM00426V1PQ16	22259	20505	20353	20237	19705	16799
DM00427V1PQ16	44906	41442	40814	40270	38286	33163
DM00427V1PQ26	54227	49850	49151	48657	47149	36363
DM00427V1PQ84	34347	30965	30433	29980	28414	24572
DM00428V1PQ16	49090	45310	44658	44365	42856	39062
DM00428V1PQ55	37329	35266	34748	34366	33001	29979
DM00428V1PQ75	16917	15000	14776	14559	13639	11554
DM00430V1PQ16	41975	39894	39506	39362	38175	33911
DM00431V1PQ16	40615	39233	38784	38573	37652	35788
DM00432V1PQ31	50581	48291	47710	47357	46002	42606
DM00433V1PQ16	42337	39741	39165	38880	36093	32884
DM00434V1PQ55	41183	39333	38753	38395	36879	32991
DM00435V1PQ16	42703	39816	39268	38862	37794	32710
DM00435V1PQ85	29196	27246	27048	26941	26102	24965
DM00436V1PQ16	41705	39409	38830	38700	37190	35045
DM00437V1PQ16	48311	45779	45083	44727	43218	37055
DM00437V1PQ75	51616	49065	48371	47986	46856	42226
DM00438V1PQ16	53985	51180	50289	50490	48706	46165
DM00438V1PQ84	50332	42575	42116	41892	40239	34291
DM00439V1PQ54-55	43435	41354	40859	40515	39489	36401
DM00440V1PQ55	46345	43961	43173	42992	41605	38353
DM00441V1PQ16	44189	42238	41254	40913	39004	34947
DM00442V1PQ54-55	35595	32622	32146	32006	30616	26900
DM00443V1PQ55-16	38142	35487	34870	34517	33354	29396
DM00444V1PQ65	34875	33252	32598	32476	31250	29425
DM00445V1PQ16-65	38084	35050	34549	34308	33338	30059
DM00446V1PQ26-65	27001	26164	25723	25720	25143	21770
DM00447V1PQ16-55	29166	28227	27787	27705	27049	25974
DM00448V1PQ55	29832	28352	27834	27774	26819	24650
DM00449V1PQ16	41858	40282	39628	39583	38959	35795
DM00450V1PQ51	36393	34556	34145	34041	33436	27611
DM00451V1PQ16	44218	42426	41566	41503	39726	35192
DM00452V1PQ26	31135	29336	28787	28573	27638	25019
DM00453V1PQ16	43746	42409	41908	41923	41162	38438
DM00454V1PQ32	57419	55832	55166	55188	54003	49869
DM00455V1PQ55	52091	50328	49537	49517	48535	43755
DM00456V1PQ16	43942	42192	41336	41370	39389	35517
DM00457V1PQ16	48918	47240	46604	46609	45176	41666
DM00458V1PQ17	35233	33802	33100	33034	31642	27865
DM00459V1PQ55	47861	46575	45991	45990	44906	41657
DM00459V1PQ74	36583	34450	33985	33838	32587	29828
DM00459V1PQ84	29043	27996	27753	27722	27293	25008
DM00460V1PQ82	27426	26217	25969	25937	25435	21645
DM00461V1PQ55	39813	38252	37856	37949	37209	35878
DM00462V1PQ36	43126	40576	39965	39887	38288	34014
DM00463V1PQ26	51377	50276	49607	49634	48233	46183
DM00463V1PQ74	43715	41707	41278	41307	40390	38420
DM00463V1PQ75	38026	36487	35924	35938	34831	31938
DM00464V1PQ65	51610	49807	48844	48762	47093	42557
DM00464V1PQ75	51723	49997	49010	48917	47660	44274
DM00465V1PQ55	46950	45197	44599	44495	42977	38510
DM00467V1PQ16	48863	47212	46313	46161	44442	38559
DM00468V1PQ26	40740	39291	38673	38699	37240	32230
DM00469V1PQ16	47627	45941	45392	45245	43730	38113
DM00470V1PQ16	47877	46126	45287	45267	43659	36391
DM00471V1PQ16	32246	30323	29939	29817	28958	26830
DM00472V1PQ26	37812	35993	35381	35085	34019	30404
DM00472V1PQ65	38198	35629	35026	34678	33557	29682
DM00472V1PQ85	36215	33713	33155	32917	31683	28971
DM00473V1PQ55	41086	38848	38412	38211	37129	34656
DM00474V1PQ16	35259	32833	32444	32268	30971	28259
DM00475V1PQ16	33439	31694	31180	30974	29873	25292
DM00476V1PQ41	31663	30030	29501	29205	27882	23634
DM00477V1PQ16	34374	32862	32058	31842	30219	27358
DM00478V1PQ16	28300	27230	26618	26426	25241	22563
DM00479V1PQ16	39675	37649	36934	36656	35476	32407
DM00479V1PQ75	23169	21133	20697	20403	19017	13926
DM00480V1PQ16	31840	29754	29297	29123	27897	25459
DM00480V1PQ54	26258	24409	24055	23781	22136	20873
DM00480V1PQ84	17272	16090	15950	15846	15157	14143
DM00481V1PQ16	33872	32261	31388	30967	29786	24165
DM00481V1PQ63	42876	40919	40164	39636	37906	31605
DM00481V1PQ84	38849	35895	35092	34499	32951	27166
DM00482V1PQ16	42501	39949	39206	39041	37143	29047
DM00483V1PQ16	36005	32642	32283	31978	30908	25229
DM00483V1PQ84	34102	30544	30042	29754	26634	19620
DM00484V1PQ16	43320	40483	39707	39392	37740	33932
DM00485V1PQ16	34582	32123	31559	31321	30166	26560
DM00486V1PQ55	37101	34689	33965	33561	32465	29560
DM00486V1PQ85	24271	22543	22108	21900	20984	18750
DM00487V1PQ16	2454	2185	2159	2127	2124	1708
DM00487V1PQ65	19496	18263	17982	17679	17028	14983
DM00488V1PQ55	36640	33749	33274	32939	31968	29817
DM00488V1PQ75	38842	36677	36023	35870	34511	31695
DM00488V1PQ85	17075	15776	15505	15444	14862	14219
DM00489V1PQ16	27423	25008	24411	23936	22765	19990
DM00490V1PQ55	28289	26124	25801	25447	24593	20212
DM00491V1PQ16	107350	96785	95820	95425	92356	86874
DM00492V1PQ46	80799	74265	73627	73116	70920	62461
DM00493V1PQ55	5805	5522	5429	5363	5220	4869
DM00494V1PQ55	143465	134777	133804	132994	129434	123679
DM00495V1PQ55	62476	57059	56453	55849	53871	48973
DM00496V1PQ55	29880	27335	27016	26835	25985	20640
DM00497V1PQ16	94620	90249	89343	88874	84827	76805
DM00498V1PQ55-16	131832	124663	123518	123150	116703	105451
DM00499V1PQ16	130328	124068	122545	122369	118679	107511
DM00499V1PQ54	122889	117464	116467	116051	111976	105308
DM00499V1PQ84	127774	117090	115888	115545	110553	102299
DM00499V1PQ85	27946	26172	25876	25596	24805	23021
DM00500V1PQ26	96118	88193	87429	87175	83793	76175
DM00501V1PQ16	141327	134315	132898	132699	129094	112244
DM00502V1PQ46	21484	20287	20120	19975	19341	13531
DM00503V1PQ51	174248	166984	166124	165816	161120	150429
DM00504V1PQ16	155921	147977	146758	146360	140250	127707
DM00505V1PQ55	144890	137171	136259	135998	130613	121611
DM00506V1PQ65	168787	161250	160716	160348	152763	139053
DM00507V1PQ85	137982	129253	128389	128167	121857	107003
DM00508V1PQ46	136522	129168	127634	127263	121198	107184
DM00509V1PQ85	52299	46439	45801	45284	42276	27416
DM00510V1PQ46	140254	131857	131068	130498	125257	112030
DM00511V1PQ46	100350	92782	91946	91247	86727	73678
DM00512V1PQ46	166643	156603	155157	154611	148434	132630
DM00513V1PQ46	84508	80131	79505	78770	75642	68951
DM00514V1PQ16	121708	116453	115183	114946	111828	104800
DM00515V1PQ26	69533	65273	64627	64348	62252	55397
DM00516V1PQ16	74130	71522	70505	70176	67971	61925
DM00517V1PQ17	71355	67310	66236	65872	62802	56265
DM00518V1PQ55	42185	39207	38696	38259	36902	32606
DM00519V1PQ16	43838	41596	40747	40459	39154	34610
DM00520V1PQ26	61331	57873	57103	56800	54978	48243
DM00521V1PQ16	63601	60085	59071	58788	56028	49569
DM00522V1PQ55	57305	54149	52941	52471	50138	44827
DM00523V1PQ55	66578	62882	61889	61580	59035	51227
DM00524V1PQ55	73449	69767	68823	68218	65500	58962
DM00525V1PQ84	65851	62350	61153	60662	58108	50719
DM00526V1PQ75	62676	58563	57505	57181	54180	46616
DM00527V1PQ85	60599	56330	55319	54953	52686	47720
DM00528V1PQ31	76866	71340	69657	69196	61692	50731
DM00529V1PQ55	58451	55244	54606	54201	52363	47264
DM00530V1PQ26	50446	46662	45752	45201	42877	37576
DM00531V1PQ26	77294	73458	72517	72073	69498	59493
DM00531V1PQ65	73305	69155	68320	68097	64750	58062
DM00532V1PQ26	71168	66608	65814	65625	63457	57594
DM00533V1PQ16	64453	60306	59194	59009	55553	48892
DM00534V1PQ16	80793	76760	75603	75395	72046	64242
DM00535V1PQ36	74541	70068	69261	68882	65903	61016
DM00535V1PQ84	63318	59759	59079	58608	56372	51268
DM00536V1PQ55	94420	90102	88784	88217	84254	73695
DM00537V1PQ46	71228	67264	66547	66066	60563	57290
DM00537V1PQ53-54	58122	53854	53256	52932	50903	45311
DM00537V1PQ65	38010	35863	35553	35473	34972	32343
DM00538V1PQ16	76316	71367	70611	70280	67810	57588
DM00539V1PQ26	69730	66723	66141	65716	63781	56913
DM00540V1PQ36	71467	68070	67236	67010	64451	58417
DM00541V1PQ16	40966	37806	37249	36995	35718	30544
DM00541V1PQ36	2847	2558	2443	2409	2342	1938
DM00542V1PQ16	30752	29042	28550	28409	27219	24264
DM00543V1PQ16	38424	36134	35596	35447	34186	31130
DM00543V1PQ26	41409	37935	37524	37320	35813	32540
DM00543V1PQ75	593	560	549	531	262	226
DM00544V1PQ16	277	254	191	186	180	168
DM00544V1PQ85	24985	23483	23228	22826	22002	20778
DM00545V1PQ16	51271	49061	48353	48246	46394	42840
DM00545V1PQ65	39330	36600	35906	35568	34247	28745
DM00545V1PQ85	29678	27851	27338	27039	25577	22092
DM00546V1PQ26	43806	41652	41031	40858	39836	35421
DM00547V1PQ16	49503	46994	46300	45828	43811	39852
DM00548V1PQ11	33818	30927	30489	30095	28641	25916
DM00549V1PQ16	38064	36253	35493	35049	33864	29823
DM00550V1PQ55	33187	31039	30684	30507	29852	28083
DM00551V1PQ16	43813	41803	41084	40815	39400	36353
DM00552V1PQ55	43894	41553	41033	40759	38953	35964
DM00553V1PQ26	39696	38021	37669	37517	36572	34268
DM00554V1PQ75	3351	2965	2895	2834	2696	2089
DM00555V1PQ16	62097	59469	58152	58291	55153	47734
DM00556V1PQ16	40701	38343	37393	36949	34692	29285
DM00557V1PQ55	36607	34630	34145	33811	32434	29000
DM00558V1PQ16	42268	39688	39026	38617	37267	32895
DM00559V1PQ55	46948	44240	43618	43408	41128	36637
DM00560V1PQ54	48461	45941	45314	44979	43572	39585
DM00560V1PQ75	33902	31644	31112	30884	29226	26068
DM00560V1PQ85	28167	25652	25145	24764	23471	22000
DM00561V1PQ55	49267	46462	45717	45540	43713	38949
DM00562V1PQ41	31937	29893	29601	29429	28110	23379
DM00562V1PQ74	18218	17347	17204	17093	16398	14559
DM00563V1PQ55	50544	47571	46977	46659	44355	40133
DM00564V1PQ65	43135	39797	39365	39076	36760	32476
DM00565V1PQ55	18064	16520	16360	16198	15713	13914
DM00566V1PQ16	31433	27701	27275	26799	25514	21958
DM00567V1PQ16	45298	42918	42112	41858	40245	36235
DM00568V1PQ55	41306	38617	38049	37942	35604	32585
PCRBlank1	26	17	5	1	0	0
PCRBlank10	24	8	1	1	0	0
PCRBlank11	1779	940	929	932	928	149
PCRBlank12	3380	2872	2861	2867	2709	1656
PCRBlank13	4124	3211	3203	3158	3154	1703
PCRBlank14	1332	923	923	923	478	318
PCRBlank15	1815	1519	1509	1500	1500	1500
PCRBlank16	152	60	39	39	39	39
PCRBlank17	90	29	24	15	13	13
PCRBlank18	3044	2630	2628	2628	1051	546
PCRBlank19	101	67	51	40	36	36
PCRBlank2	24	22	9	2	0	0
PCRBlank20	75	59	57	54	11	11
PCRBlank21	130	37	37	36	0	0
PCRBlank22	4692	3474	3442	3398	2718	55
PCRBlank23	1414	898	889	772	707	285
PCRBlank24	144	26	6	3	0	0
PCRBlank25	101	32	4	12	4	4
PCRBlank26	111	22	12	1	0	0
PCRBlank27	460	385	385	385	121	46
PCRBlank28	3938	2463	2440	2441	2415	1678
PCRBlank29	20	10	1	1	0	0
PCRBlank3	50	24	1	1	0	0
PCRBlank30	10181	3121	3073	3077	1186	822
PCRBlank31	1195	877	824	814	811	639
PCRBlank32	29085	15737	15670	15677	12375	7457
PCRBlank33	2116	2003	1994	1984	1948	1738
PCRBlank34	1004	947	937	936	936	771
PCRBlank4	323	24	6	6	6	6
PCRBlank5	730	637	616	618	616	616
PCRBlank6	345	171	159	159	159	0
PCRBlank7	186	19	1	2	0	0
PCRBlank8	140	19	2	17	0	0
PCRBlank9	219	90	78	80	76	0

## Sheet: ST3 RandomForest Tooth Health
# Supplementary Table 3: Random forest results and confusion matrix comparing tooth health categories
ASVID	Taxonomy	D-CD	H-CD	H-CF	MeanDecreaseAccuracy	MeanDecreaseGini		Confusion matrix:
ASV1	Lachnospiraceae_bacterium_oral_taxon_096_unknown	0.000177261	0.000264014	0.00117208	0.000538241	0.710239			D-CD	H-CD	H-CF	class.error
ASV10	Leptotrichia_wadei_unknown	0.000215873	-8.27317e-05	0.000666611	0.000267332	0.555249		D-CD	65	26	9	0.35
ASV100	Peptostreptococcus_stomatis_DSM_17678_unknown	-0.000157562	-0.000294654	0.000371815	-2.82414e-05	0.385131		H-CD	23	38	39	0.62
ASV1000	Bacteroidetes_oral_taxon_274_str._F0058_unknown	2.90619e-05	2.41407e-06	5.87991e-05	2.98057e-05	0.0687744		H-CF	11	22	67	0.33
ASV1001	Campylobacter_concisus_13826_unknown	2.08333e-06	0	6.35081e-06	2.80312e-06	0.011705
ASV1002	Stomatobaculum_longum_unknown	6.11183e-06	-1.68655e-05	4.145e-05	1.00369e-05	0.0316935
ASV1003	Treponema_socranskii_subsp._paredis_ATCC_35535_unknown	2.6641e-05	-1.49631e-05	-1.44235e-05	2.78476e-07	0.071148
ASV1004	Leptotrichia_buccalis_C-1013-b_unknown	0.000139135	-5.26785e-05	-6.21797e-05	8.42777e-06	0.132381
ASV1005	Capnocytophaga_sputigena_unknown	4.06608e-05	-2.38503e-05	6.63873e-05	2.82252e-05	0.0465822
ASV1006	Porphyromonas_sp._oral_taxon_279_str._F0450	1.5719e-05	1.82877e-05	1.36893e-06	1.19345e-05	0.027537
ASV1007	Prevotella_intermedia_unknown	0	1.00672e-05	2.63158e-06	4.56174e-06	0.00961103
ASV1008	Parvimonas_micra_unknown	-8.30808e-06	-6.35497e-06	0	-4.6158e-06	0.0205775
ASV1009	Prevotella_marshii_DSM_16973_=_JCM_13450_unknown	0	0	0	0	0.000726282
ASV101	Firmicutes_unknown_unknown	0.00224513	0.000221467	0.00235941	0.00158584	1.05169
ASV1011	Eubacterium_infirmum_F0142_unknown	-9.94969e-06	-5.47079e-05	6.51747e-05	-6.19142e-07	0.0589616
ASV1013	Capnocytophaga_sp._FDAARGOS_737_unknown	0	0	0	0	0.00375189
ASV10162	Dialister_pneumosintes_unknown	-5.2168e-06	2.32558e-06	-2.77778e-06	-1.69924e-06	0.0101198
ASV1018	Granulicatella_adiacens_ATCC_49175_unknown	-1.13705e-05	-2.25258e-05	-1.01569e-05	-1.34535e-05	0.0440898
ASV102	Lachnospiraceae_oral_taxon_107_str._F0167_unknown	4.40681e-06	-3.79193e-05	-2.18774e-05	-1.6769e-05	0.08675
ASV1021	Fusobacterium_sp._oral_taxon_203_unknown	-0.000104995	-1.13003e-05	-8.86359e-05	-6.77615e-05	0.166033
ASV1023	Eubacterium_nodatum_ATCC_33099_unknown	2.40996e-05	1.20712e-05	7.20976e-06	1.53403e-05	0.0441567
ASV1024	Rhizobiales_bacterium_IZ6_unknown_unknown	-2.77778e-06	-2.63158e-06	-1.24874e-05	-6.24062e-06	0.017453
ASV1026	Capnocytophaga_sputigena_unknown	-8.52453e-06	3.1937e-06	-2.25456e-05	-8.6349e-06	0.0335604
ASV1028	Streptococcus_sp._1643_unknown	8.66836e-06	4.82394e-05	1.79378e-05	2.63265e-05	0.0667083
ASV1029	Catonella_morbi_ATCC_51271_unknown	2.30316e-05	-0.00013374	-0.000183073	-9.36784e-05	0.127941
ASV103	unclassified_Capnocytophaga_unknown	3.20598e-05	-5.23968e-05	9.74708e-05	2.80615e-05	0.137152
ASV1030	Lachnospiraceae_oral_taxon_107_str._F0167_unknown	-1.58611e-05	-1.06435e-05	-2.93951e-06	-9.84493e-06	0.00907838
ASV1032	Capnocytophaga_sp._FDAARGOS_737_unknown	0	-2.7027e-06	3.88279e-06	1.52853e-07	0.0116779
ASV1033	Firmicutes_unknown_unknown	-1.99854e-05	-8.42385e-05	1.53039e-05	-2.83135e-05	0.0957906
ASV1034	Lachnoanaerobaculum_sp._MSX33_unknown	1.92153e-05	-7.87834e-05	9.27675e-05	9.89344e-06	0.0862273
ASV1035	Fusobacterium_unknown_unknown	-3.12833e-05	-3.10436e-05	3.46812e-05	-1.03123e-05	0.0493737
ASV1036	Arachnia_propionica_unknown	-5.92838e-05	-4.81322e-05	2.14521e-05	-3.23003e-05	0.116214
ASV1037	Capnocytophaga_endodontalis_unknown	4.31955e-07	-2.78549e-05	-3.38554e-06	-8.35613e-06	0.0620178
ASV10398	Campylobacter_curvus_525.92_unknown	9.06135e-07	4.98887e-06	2.00865e-05	8.44116e-06	0.0228098
ASV1040	Streptococcus_cristatus_ATCC_51100_unknown	0	-2.22222e-06	2.7027e-06	7.80166e-08	0.00513523
ASV1041	Oribacterium_sp._oral_taxon_078_str._F0262_unknown	0	0	2.7027e-06	8.92857e-07	0.00828713
ASV1043	Porphyromonas_catoniae_F0037_unknown	0	0	0	0	0.00319308
ASV1044	Capnocytophaga_sp._FDAARGOS_737_unknown	4.10461e-05	4.79827e-05	5.47603e-05	4.87967e-05	0.052742
ASV1045	Hathewaya_histolytica_unknown	-6.99023e-07	1.1542e-05	6.61549e-06	5.53771e-06	0.018026
ASV1047	Corynebacterium_durum_F0235_unknown	5.60937e-05	9.25166e-05	0.00010211	8.35806e-05	0.113866
ASV1048	Leptotrichia_sp._oral_taxon_215_str._W9775_unknown	2.83758e-06	-2.41917e-06	-1.16329e-05	-3.83698e-06	0.0268438
ASV1049	Eubacterium_infirmum_F0142_unknown	-1.15628e-05	-4.61607e-06	-2.00998e-06	-5.64344e-06	0.0218998
ASV105	Campylobacter_showae_unknown	-2.11249e-05	-0.000150683	0.000609121	0.000139492	0.271361
ASV1051	Neisseria_mucosa_unknown	2.13745e-07	6.3099e-06	-1.63307e-05	-3.76884e-06	0.0243815
ASV1053	Haemophilus_unknown_unknown	-1.5296e-05	-5.75204e-06	1.78914e-05	9.52842e-07	0.0484305
ASV1054	Streptococcus_cristatus_ATCC_51100_unknown	0	-5.35714e-06	-5.82923e-06	-3.50331e-06	0.0085447
ASV10541	Parvimonas_sp._oral_taxon_393_str._F0440_unknown	0	2.5641e-06	-7.18954e-07	9.28152e-07	0.00751178
ASV1055	Lautropia_mirabilis_unknown	4.42419e-05	9.76955e-06	-2.90213e-05	8.62709e-06	0.0484314
ASV1056	Granulicatella_adiacens_ATCC_49175_unknown	5.15425e-05	0.00102116	0.000640986	0.000558358	0.410333
ASV1058	Streptococcus_anginosus_group_unknown	0.000212919	-0.000204898	0.000651789	0.000209207	0.325993
ASV1059	Leptotrichia_shahii_DSM_19757_unknown	9.70729e-06	-1.12561e-05	3.22581e-06	6.37763e-08	0.0218
ASV10591	Firmicutes_unknown_unknown	0	0	0	0	0.00232556
ASV106	Corynebacterium_matruchotii_ATCC_33806_unknown	0	0	0	0	0.002404
ASV1060	[Eubacterium]_yurii_subsp._margaretiae_ATCC_43715_unknown	7.20528e-05	-6.49131e-05	-6.22876e-05	-1.70503e-05	0.101705
ASV1062	Alloprevotella_tannerae_ATCC_51259_unknown	-4.22789e-05	1.46966e-05	-1.66321e-05	-1.37325e-05	0.0498149
ASV1063	Olsenella_sp._oral_taxon_807_unknown	-1.03192e-05	-8.51078e-06	9.68426e-07	-6.16605e-06	0.0085277
ASV1064	Bacteroidetes_oral_taxon_274_str._F0058_unknown	5.88714e-05	4.04272e-05	0.000122822	7.24421e-05	0.125438
ASV1065	Campylobacter_gracilis_unknown	3.17652e-05	1.87387e-05	3.88202e-05	3.04394e-05	0.0664715
ASV1066	Lachnospiraceae_oral_taxon_107_str._F0167_unknown	-3.85057e-07	-4.95721e-06	-3.20847e-06	-3.56957e-06	0.0279367
ASV1067	Eubacterium_nodatum_ATCC_33099_unknown	-1.04871e-05	-3.83461e-06	1.14373e-05	-6.17222e-07	0.0257195
ASV1069	Leptotrichia_buccalis_C-1013-b_unknown	-1.19769e-05	-9.25564e-05	0.000541842	0.000137373	0.202624
ASV107	Selenomonas_sputigena_ATCC_35185_unknown	0.00170588	0.000731298	0.00138312	0.00125657	0.675757
ASV1070	Treponema_sp._OMZ_804_unknown	-3.67178e-05	-1.9048e-05	-7.61764e-05	-4.50989e-05	0.0856096
ASV1071	Eubacterium_brachy_ATCC_33089_unknown	2.52011e-05	1.98689e-05	0.000100359	4.76795e-05	0.0858458
ASV1072	Prevotella_intermedia_unknown	-3.76788e-05	-1.01265e-05	-1.33076e-05	-1.91312e-05	0.049781
ASV1073	Porphyromonas_sp._oral_taxon_278_str._W7784	-7.9443e-06	0	-4.79846e-06	-4.48233e-06	0.0155178
ASV1074	Peptostreptococcaceae_bacterium_oral_taxon_081_unknown	1.05077e-05	-8.97554e-06	1.9632e-05	6.94224e-06	0.0450221
ASV1075	Lachnoanaerobaculum_sp._MSX33_unknown	-1.24767e-05	-1.99878e-05	-3.40734e-05	-2.12993e-05	0.0436465
ASV1076	Porphyromonas_sp._oral_taxon_279_str._F0450	-8.78713e-06	1.47253e-06	9.25437e-06	2.1949e-06	0.0653192
ASV1077	Porphyromonas_catoniae_F0037_unknown	-1.78482e-07	1.48961e-05	3.37789e-06	5.72831e-06	0.0303768
ASV1078	Campylobacter_showae_unknown	-2.32558e-06	-2.85714e-06	2.77778e-06	-8.47458e-07	0.0184538
ASV1079	Aggregatibacter_sp._oral_taxon_513_unknown	5.32213e-06	5.73301e-06	3.44585e-05	1.53311e-05	0.0428787
ASV1080	Bacteroidetes_oral_taxon_274_str._F0058_unknown	-3.73925e-05	-3.9271e-05	3.85715e-05	-1.44874e-05	0.0521423
ASV1081	Capnocytophaga_leadbetteri_unknown	-2.95576e-05	3.59549e-06	1.61719e-05	-3.28835e-06	0.0299453
ASV1082	Capnocytophaga_granulosa_ATCC_51502_unknown	4.40306e-05	-6.80658e-05	-6.29131e-05	-2.34391e-05	0.133274
ASV1083	Aggregatibacter_sp._oral_taxon_513_unknown	-4.40356e-06	-1.05999e-05	-1.19567e-05	-9.08725e-06	0.0146703
ASV1084	Streptococcus_cristatus_ATCC_51100_unknown	-3.52859e-05	2.25007e-05	1.42952e-05	9.49039e-07	0.0613405
ASV10854	Peptostreptococcus_stomatis_DSM_17678_unknown	0	0	0	0	0.00197673
ASV1086	Leptotrichia_sp._oral_taxon_417_unknown	0	2.85714e-06	5.55985e-06	2.77888e-06	0.0142428
ASV1087	Capnocytophaga_sp._oral_taxon_903_unknown	0	0	0	0	0.00632272
ASV1088	Leptotrichia_sp._oral_taxon_212_unknown	0	1.24693e-05	1.31609e-05	8.21563e-06	0.0318893
ASV1089	Streptococcus_sanguinis_SK330_unknown	-2.52168e-05	1.10092e-05	-9.72032e-05	-3.59994e-05	0.0589688
ASV109	Streptococcus_intermedius_unknown	-2.63158e-06	0	0	-8.92857e-07	0.00696727
ASV1090	Neisseria_mucosa_ATCC_25996_unknown	-4.38713e-05	-2.59271e-05	0.000234284	5.46478e-05	0.105702
ASV1091	Candidatus_Saccharibacteria_bacterium_oral_taxon_488_unknown_unknown	1.18109e-05	1.1162e-05	2.89455e-05	1.73364e-05	0.0363972
ASV1092	Leptotrichia_sp._oral_taxon_225_str._F0581_unknown	1.35562e-05	2.06087e-05	-4.64659e-05	-3.88445e-06	0.0506646
ASV1093	Capnocytophaga_sp._oral_taxon_903_unknown	-1.69984e-05	2.34326e-06	-1.39923e-05	-9.59463e-06	0.0234306
ASV1094	TM7_phylum_sp._oral_taxon_952_unknown_unknown	-1.06504e-05	-2.19352e-05	1.19176e-05	-7.74164e-06	0.0292769
ASV1095	Porphyromonas_sp._oral_taxon_278_str._W7784	6.91711e-06	2.78312e-06	2.27273e-06	4.18884e-06	0.0157323
ASV1096	Campylobacter_concisus_unknown	1.01807e-05	2.26799e-05	8.04519e-06	1.36953e-05	0.0611067
ASV1097	Capnocytophaga_leadbetteri_unknown	-1.08966e-05	-1.41223e-06	-9.3373e-06	-7.69392e-06	0.0383572
ASV1098	Catonella_morbi_ATCC_51271_unknown	5.21889e-05	8.41232e-06	-6.87577e-05	-5.77075e-06	0.0665288
ASV10986	Gammaproteobacteria_unknown_unknown	0	0	7.9408e-06	2.86373e-06	0.00780003
ASV1099	Lachnospiraceae_unknown_unknown	5.42125e-06	-9.36657e-06	-1.98375e-06	-1.51249e-06	0.0210406
ASV11	Rothia_dentocariosa_ATCC_17931_unknown	0.00181483	0.000860227	0.000372915	0.000991032	0.819408
ASV110	Prevotella_marshii_DSM_16973_=_JCM_13450_unknown	0.00012068	-0.000155184	0.000258251	7.1602e-05	0.174565
ASV1100	Granulicatella_adiacens_ATCC_49175_unknown	0.000179663	-2.18525e-05	4.35992e-05	6.65941e-05	0.225872
ASV1101	Treponema_sp._OMZ_806_unknown	-1.52893e-05	2.39559e-05	-9.23756e-06	1.3606e-07	0.0207452
ASV1102	Leptotrichia_sp._oral_taxon_498_unknown	-3.16074e-05	7.06274e-06	1.43653e-05	-2.96118e-06	0.052625
ASV11046	Polaribacter_sp._L12M9_unknown	0	-5.42125e-06	-2.43902e-06	-2.67206e-06	0.00635747
ASV1105	Lachnospiraceae_oral_taxon_107_str._F0167_unknown	0	2.7027e-06	-2.94118e-06	-2.6959e-08	0.011065
ASV1106	Stomatobaculum_longum_unknown	-4.79007e-06	-1.00729e-05	8.30772e-06	-2.72043e-06	0.0173329
ASV1107	Porphyromonas_sp._oral_taxon_279_str._F0450	-1.68904e-05	8.22553e-06	-5.57124e-07	-2.59222e-06	0.0274686
ASV1108	Capnocytophaga_sp._oral_taxon_863_str._F0517	-4.50758e-06	-5.0641e-06	-3.7634e-06	-3.7744e-06	0.0246866
ASV1109	Neisseria_macacae_ATCC_33926_unknown	1.18487e-05	-1.51863e-05	-1.3354e-06	-1.74011e-06	0.0259856
ASV111	Corynebacterium_matruchotii_ATCC_33806_unknown	7.27648e-06	-3.69224e-05	2.27427e-05	-2.7182e-06	0.0327939
ASV1110	Fusobacterium_nucleatum_subsp._vincentii_unknown	-4.16513e-05	-8.44448e-05	5.86176e-07	-3.85916e-05	0.119481
ASV1111	Eubacterium_brachy_ATCC_33089_unknown	-2.20774e-05	-1.52676e-05	-4.89289e-05	-2.58901e-05	0.0707458
ASV1113	Bacteroidetes_bacterium_oral_taxon_272_str._F0290_unknown	0.000123263	0.00018095	-0.000127981	5.70545e-05	0.154368
ASV1114	Lachnospiraceae_oral_taxon_107_str._F0167_unknown	1.03802e-05	6.09269e-05	8.67574e-06	2.70438e-05	0.0659088
ASV1116	Fusobacterium_hwasookii_unknown	5.42088e-06	-2.75412e-06	-1.34893e-05	-3.59693e-06	0.0106032
ASV1117	Streptococcus_cristatus_ATCC_51100_unknown	-6.15098e-06	-5.96491e-06	-7.96933e-06	-6.42026e-06	0.0105005
ASV1119	Cardiobacterium_valvarum_F0432_unknown	-6.15888e-06	-1.94682e-05	-3.47384e-06	-9.58944e-06	0.028878
ASV112	Aggregatibacter_aphrophilus_unknown	0.000165772	-8.22574e-05	-0.00010417	-1.10666e-05	0.221117
ASV1121	Rothia_dentocariosa_M567_unknown	-2.91384e-05	6.11335e-06	7.36554e-07	-7.2781e-06	0.0305356
ASV1122	Lachnoanaerobaculum_saburreum_F0468_unknown	-2.92751e-05	6.42802e-06	9.3364e-05	2.30084e-05	0.0833878
ASV1123	Porphyromonas_sp._oral_taxon_278_str._W7784	2.63158e-06	-1.40071e-05	6.30166e-06	-1.03938e-06	0.0229482
ASV1124	Oribacterium_sp._oral_taxon_078_unknown	0	0	0	0	0.00310487
ASV1125	Streptococcus_anginosus_unknown	1.60819e-06	-1.17212e-05	2.58571e-06	-1.89744e-06	0.01841
ASV1126	Rothia_aeria_F0184_unknown	2.5641e-06	-7.71454e-06	-1.34143e-05	-5.62656e-06	0.0301304
ASV1127	Lachnospiraceae_oral_taxon_107_str._F0167_unknown	2.61992e-05	-6.49166e-06	5.6015e-05	2.38704e-05	0.0666661
ASV1129	Veillonella_parvula_unknown	4.72365e-05	-2.84155e-05	8.65261e-05	3.53356e-05	0.13431
ASV113	Corynebacterium_matruchotii_ATCC_33806_unknown	5.48048e-06	-3.58852e-07	0	1.76945e-06	0.00820272
ASV1131	Fusobacterium_hwasookii_unknown	1.1466e-05	-8.5687e-06	-3.51045e-06	1.27829e-07	0.023421
ASV1132	Scardovia_wiggsiae_F0424_unknown	0.00263046	0.000198934	0.00108246	0.00129474	0.842791
ASV1133	Cardiobacterium_valvarum_F0432_unknown	-1.80287e-05	-6.53715e-07	-1.69745e-05	-1.06756e-05	0.0409507
ASV1134	Cardiobacterium_valvarum_F0432_unknown	-1.6281e-05	8.67302e-06	1.82913e-05	6.65221e-06	0.0698152
ASV1136	Oribacterium_sp._oral_taxon_108_str._F0425_unknown	-1.73366e-05	-6.46305e-05	-4.97307e-05	-4.43191e-05	0.056758
ASV1137	Chryseobacterium_arthrosphaerae_unknown	8.57853e-06	-1.04456e-05	-4.26099e-05	-1.61324e-05	0.0454845
ASV1138	Leptotrichia_sp._oral_taxon_417_unknown	-6.08588e-06	8.60101e-06	-1.01009e-05	-2.06191e-06	0.036927
ASV1139	Streptococcus_sanguinis_SK49_unknown	-2.7027e-06	-1.11905e-05	-2.99145e-06	-5.36315e-06	0.0288331
ASV114	Leptotrichia_shahii_DSM_19757_unknown	6.81485e-05	-4.0991e-05	0.000358058	0.000130178	0.158529
ASV1140	Treponema_medium_unknown	1.1497e-05	-1.66256e-05	-3.20785e-05	-1.26575e-05	0.0429123
ASV11404	Denitratisoma_oestradiolicum_unknown	0	0	0	0	0.00955296
ASV1141	Lachnospiraceae_bacterium_oral_taxon_096_unknown	1.22801e-05	-2.26064e-05	-3.67153e-07	-4.48341e-06	0.0235531
ASV1142	Leptotrichia_buccalis_C-1013-b_unknown	-1.18382e-05	4.56731e-06	5.84161e-06	1.01479e-06	0.0257415
ASV1144	Campylobacter_concisus_13826_unknown	-7.67798e-06	6.19048e-06	8e-06	1.40954e-06	0.0124098
ASV1145	Capnocytophaga_sp._FDAARGOS_737_unknown	-3.51207e-06	-1.48215e-05	-3.77559e-05	-2.04981e-05	0.0300992
ASV1146	Campylobacter_showae_unknown	7.28324e-05	-1.77886e-05	-8.38546e-05	-1.00125e-05	0.119465
ASV1147	Fusobacterium_hwasookii_unknown	0.000286974	4.18987e-05	9.07994e-05	0.000139714	0.153864
ASV1148	Gemella_morbillorum_unknown	0	0	0	0	0.00561099
ASV115	Megasphaera_micronuciformis_F0359_unknown	0.000631993	0.00114342	0.000418768	0.000719388	0.735611
ASV1150	Campylobacter_gracilis_unknown	-0.000101515	1.08577e-06	6.84625e-05	-1.46701e-05	0.100762
ASV1151	Prevotella_sp._oral_taxon_472_str._F0295	0	-5.00313e-06	-8.22473e-06	-4.3932e-06	0.0146992
ASV1152	Fusobacterium_nucleatum_subsp._vincentii_unknown	2.02763e-06	-6.72576e-05	-5.09825e-05	-3.65123e-05	0.068492
ASV1153	Lachnoanaerobaculum_sp._MSX33_unknown	-2.07693e-06	-3.37194e-05	-4.44199e-05	-2.55067e-05	0.0598241
ASV1154	Lachnoanaerobaculum_saburreum_F0468_unknown	-1.05775e-05	1.13987e-05	-9.69746e-06	-4.53772e-06	0.0487655
ASV1155	Tannerella_forsythia_unknown	-1.80058e-05	2.15492e-06	2.27149e-06	-3.58869e-06	0.0232277
ASV1157	Fusobacterium_hwasookii_unknown	6.98708e-05	3.35923e-05	9.28065e-06	3.76637e-05	0.0724466
ASV1159	Haemophilus_sp._HMSC073C03_unknown	-2.38095e-06	-8.05139e-06	-1.23779e-05	-7.13899e-06	0.0164742
ASV116	Neisseria_perflava_unknown	0.000419844	0.000145237	0.000970115	0.000518172	0.457877
ASV1162	Porphyromonas_catoniae_F0037_unknown	-3.17503e-05	-3.35396e-05	4.82522e-05	-7.18354e-06	0.0393852
ASV1163	Capnocytophaga_sp._oral_taxon_863_str._F0517	1.24983e-05	-1.72608e-05	-6.91763e-05	-2.34442e-05	0.0774092
ASV1165	Bacteroidetes_oral_taxon_274_str._F0058_unknown	-3.24039e-05	-6.34648e-05	0.000173274	2.56441e-05	0.108107
ASV1167	Leptotrichia_sp._oral_taxon_212_unknown	3.39045e-05	-6.63654e-05	-4.77119e-07	-6.89974e-06	0.0733058
ASV11679	Dialister_pneumosintes_unknown	1.85243e-06	2.0384e-06	-1.04195e-05	-2.68751e-06	0.0247633
ASV1169	Prevotella_sp._oral_taxon_306_str._F0472	1.68217e-05	3.44828e-06	1.22307e-05	1.02152e-05	0.0174772
ASV117	Aggregatibacter_segnis_unknown	-4.65356e-06	-8.78842e-05	-8.0358e-05	-5.4755e-05	0.0855654
ASV1170	Porphyromonas_sp._oral_taxon_278_str._W7784	-3.80345e-05	-4.84667e-05	-6.73882e-07	-2.92406e-05	0.0354531
ASV1171	Oribacterium_sinus_F0268_unknown	0	0	0	0	0.00422142
ASV1172	Leptotrichia_sp._oral_taxon_223_unknown	0	0	0	0	0.00252006
ASV1173	Campylobacter_concisus_13826_unknown	0	0	0	0	0
ASV1175	Prevotella_ruminicola_unknown	0	0	0	0	0.00336719
ASV1176	Fusobacterium_nucleatum_subsp._polymorphum_unknown	4.94075e-05	4.52735e-06	-3.55368e-05	5.29726e-06	0.0821513
ASV1177	Mycobacteriaceae_unknown_unknown	0	0	0	0	0.00987608
ASV1179	Rothia_aeria_unknown	-1.37004e-05	-3.93732e-05	1.02592e-06	-1.74086e-05	0.0422638
ASV118	Lachnospiraceae_oral_taxon_107_str._F0167_unknown	8.78073e-05	-3.29538e-05	-1.4167e-05	1.55709e-05	0.154365
ASV1180	Campylobacter_gracilis_unknown	1.74944e-06	8.59433e-06	-8.35813e-06	8.35847e-07	0.0154419
ASV11808	Actinomyces_massiliensis_unknown	-3.125e-06	1.31579e-07	9.591e-06	1.82729e-06	0.0116631
ASV1181	Fusobacterium_nucleatum_subsp._vincentii_unknown	0	0	-2.17391e-06	-8.92857e-07	0.00395113
ASV1182	Bacteroides_cellulosilyticus_unknown	0	-3.33333e-06	-1.99374e-06	-1.72881e-06	0.0137728
ASV1183	Leptotrichia_sp._oral_taxon_498_unknown	-2.03362e-06	-2.63158e-06	2.7011e-06	-9.26632e-07	0.0120693
ASV1184	Lachnoanaerobaculum_saburreum_unknown	2.22145e-05	-3.61769e-05	-2.76285e-05	-1.46783e-05	0.0432369
ASV1185	Porphyromonas_sp._oral_taxon_278_str._W7784	-1.45813e-05	-6.98014e-06	-2.46814e-05	-1.6096e-05	0.0257094
ASV1186	Streptococcus_cristatus_ATCC_51100_unknown	-5.84446e-06	-2.05395e-05	-1.5599e-05	-1.33386e-05	0.0233468
ASV1187	Leptotrichia_sp._oral_taxon_223_unknown	5.21531e-06	-4.48853e-05	2.69917e-05	-3.71648e-06	0.0586785
ASV1188	Capnocytophaga_gingivalis_ATCC_33624_unknown	-5.89744e-06	7.34799e-06	-1.00368e-05	-2.71784e-06	0.0190575
ASV1189	Atopobium_parvulum_DNF00906_unknown	-7.90602e-05	-3.28035e-05	0.000203155	3.04313e-05	0.138854
ASV119	Leptotrichia_sp._oral_taxon_223_unknown	-0.000212964	-9.79587e-05	-0.000248099	-0.000185428	0.279945
ASV1190	[Eubacterium]_yurii_subsp._margaretiae_ATCC_43715_unknown	9.48576e-06	-5.54118e-05	-0.000163148	-6.99996e-05	0.0838364
ASV1191	Fusobacterium_nucleatum_subsp._vincentii_unknown	1.22713e-05	1.98752e-05	-9.33175e-06	8.26181e-06	0.0979807
ASV1192	Haemophilus_paraphrohaemolyticus_HK411_unknown	4.10315e-05	-2.63339e-05	-4.4978e-06	3.8037e-06	0.037583
ASV1193	Peptostreptococcaceae_bacterium_oral_taxon_081_unknown	-5.17835e-06	-2.4281e-05	6.24761e-05	1.16544e-05	0.0597609
ASV1194	Lachnoanaerobaculum_saburreum_F0468_unknown	5.01814e-06	4.14161e-06	-7.73412e-06	9.98602e-07	0.0243763
ASV1197	Capnocytophaga_sp._FDAARGOS_737_unknown	1.68846e-06	9.41627e-06	8.11886e-05	3.05933e-05	0.0556733
ASV1198	Neisseria_sicca_VK64_unknown	-3.81357e-05	-8.44356e-06	-1.74264e-05	-2.0192e-05	0.0573971
ASV1199	Neisseria_weaveri_unknown	3.15485e-06	6.08724e-06	1.27778e-05	7.18513e-06	0.0467941
ASV12	Streptococcus_mutans_unknown	0.00703229	0.00141638	0.00246617	0.00361385	1.44824
ASV120	Corynebacterium_matruchotii_ATCC_33806_unknown	-1.01813e-05	2.21406e-05	-6.65277e-06	1.13535e-06	0.0532727
ASV1200	Lachnoanaerobaculum_sp._MSX33_unknown	-1.65612e-05	5.50528e-06	-2.45279e-05	-1.18275e-05	0.0170812
ASV1201	Neisseria_sicca_VK64_unknown	-1.06664e-05	3.01876e-05	1.83516e-05	1.3608e-05	0.0445947
ASV1202	Rothia_dentocariosa_M567_unknown	9.60165e-06	3.0303e-06	0	3.69695e-06	0.0178065
ASV1204	Eikenella_corrodens_CC92I_unknown	-7.38225e-06	4.87417e-05	-2.56792e-05	5.70999e-06	0.0882924
ASV1205	Leptotrichia_sp._oral_taxon_225_str._F0581_unknown	6.98858e-05	4.17058e-05	0.000349646	0.000154224	0.330392
ASV1206	Fusobacterium_nucleatum_subsp._vincentii_unknown	-1.36921e-05	-1.90351e-05	-9.7643e-05	-4.49493e-05	0.100284
ASV1207	Haemophilus_haemolyticus_M19501_unknown	1.18743e-05	-1.72807e-05	-1.67511e-05	-7.28669e-06	0.0217805
ASV1208	Bacteroidetes_oral_taxon_274_str._F0058_unknown	-3.75345e-06	-6.54389e-05	0.00013723	1.9907e-05	0.0951756
ASV1209	Capnocytophaga_leadbetteri_unknown	-3.59867e-06	7.13775e-05	1.806e-06	2.29072e-05	0.0756626
ASV121	Gemella_morbillorum_unknown	0.000215398	-0.000118907	-0.000121521	-1.36536e-05	0.290959
ASV1210	Flavobacteriaceae_unknown	0	0	0	0	0.00287349
ASV1211	Prevotella_intermedia_unknown	-5.34188e-06	2.32516e-06	-9.15976e-06	-3.71193e-06	0.0424858
ASV1213	Fusobacterium_nucleatum_subsp._animalis_unknown	-2.86601e-05	-2.55026e-05	-2.87045e-05	-2.84621e-05	0.0395765
ASV1214	Oribacterium_sinus_F0268_unknown	-1.62846e-05	-1.87358e-05	-4.26481e-07	-1.14509e-05	0.0398085
ASV12153	Clostridium_botulinum_B1_str._Okra	-5.97148e-06	-5.5257e-06	-4.77724e-06	-5.54646e-06	0.0129077
ASV1216	Lachnoanaerobaculum_sp._MSX33_unknown	5.13779e-05	-2.01264e-05	1.49464e-05	1.6077e-05	0.0260574
ASV1217	Leptotrichia_buccalis_C-1013-b_unknown	-3.23334e-05	-8.70716e-06	2.62447e-06	-1.24667e-05	0.023289
ASV1218	Streptococcus_cristatus_ATCC_51100_unknown	3.93596e-05	-1.7841e-05	4.3155e-05	2.0108e-05	0.0526776
ASV1219	Oribacterium_sp._oral_taxon_078_str._F0262_unknown	-8.27631e-06	4.82558e-06	-2.85837e-06	-1.85815e-06	0.0307379
ASV122	Fusobacterium_unknown_unknown	0.00118059	0.000888244	0.000187293	0.000744907	0.614428
ASV1220	Streptococcus_unknown	1.41426e-05	9.41474e-05	2.21081e-05	4.2988e-05	0.0667907
ASV1223	Campylobacter_showae_unknown	7.1192e-06	2.30425e-05	3.78769e-05	2.13811e-05	0.0420983
ASV1225	Johnsonella_ignava_ATCC_51276_unknown	9.294e-05	3.18918e-05	5.6728e-05	5.07818e-05	0.302436
ASV1226	Leptotrichia_buccalis_C-1013-b_unknown	-5.04242e-05	0.000178289	8.47581e-05	6.88701e-05	0.138878
ASV1227	Aggregatibacter_aphrophilus_unknown	2.44825e-05	2.69768e-05	2.49835e-05	2.60716e-05	0.0678717
ASV1229	Leptotrichia_sp._oral_taxon_218_unknown	-2.59757e-06	-3.19548e-05	-3.06262e-05	-1.90083e-05	0.0808532
ASV123	Aggregatibacter_sp._oral_taxon_513_unknown	4.74528e-06	-1.44619e-05	-3.14674e-05	-1.34431e-05	0.0365908
ASV1230	Lachnoanaerobaculum_saburreum_F0468_unknown	3.15114e-07	-9.38578e-06	-1.40564e-05	-7.4336e-06	0.0285698
ASV1232	Eubacterium_nodatum_ATCC_33099_unknown	-6.1859e-06	-5.08832e-06	8.98079e-06	-9.1853e-07	0.0198121
ASV1233	Bacteroidetes_oral_taxon_274_str._F0058_unknown	-1.94514e-05	1.39515e-05	-1.45399e-05	-6.74825e-06	0.0262495
ASV1234	Eubacterium_infirmum_F0142_unknown	2.3366e-06	0	-8.7453e-06	-1.84899e-06	0.00972648
ASV1235	Treponema_medium_unknown	-2.5641e-06	-2.17391e-06	0	-1.69141e-06	0.0127066
ASV1236	Oribacterium_sinus_F0268_unknown	-6.09582e-05	5.26545e-05	-3.91717e-05	-1.48113e-05	0.0862437
ASV1237	Leptotrichia_sp._oral_taxon_417_unknown	0.000139558	1.00723e-05	6.34176e-05	6.77941e-05	0.0783782
ASV1238	Porphyromonas_catoniae_F0037_unknown	0	0	7.11238e-08	0	0.00405753
ASV1239	Neisseria_gonorrhoeae_unknown	-4.00488e-05	-1.38442e-05	-4.17566e-05	-3.09639e-05	0.0684129
ASV12397	Clostridium_botulinum_B1_str._Okra	0	-7.99458e-06	2.85714e-06	-1.90051e-06	0.00726574
ASV124	Leptotrichia_buccalis_C-1013-b_unknown	0.00011244	-1.88615e-05	0.000109702	7.40799e-05	0.178405
ASV1240	Treponema_vincentii_ATCC_35580_unknown	5.48872e-06	4.75297e-06	-7.79491e-06	9.02662e-07	0.0101598
ASV1241	Peptostreptococcus_stomatis_DSM_17678_unknown	-5.36155e-05	-5.47397e-06	4.6538e-05	-4.56346e-06	0.0666718
ASV1242	Neisseria_macacae_ATCC_33926_unknown	3.33333e-06	3.55283e-05	2.94118e-06	1.49004e-05	0.0220944
ASV1243	Streptococcus_anginosus_group_unknown	-1.32894e-05	-5.77272e-05	-1.31552e-05	-2.81467e-05	0.0619041
ASV1244	Leptotrichia_sp._oral_taxon_498_unknown	6.8566e-06	-1.92253e-05	-5.8486e-05	-2.41664e-05	0.0667491
ASV1245	Lachnospiraceae_oral_taxon_107_str._F0167_unknown	0.000192061	-4.40201e-05	-0.000113482	6.22709e-06	0.149711
ASV1246	Capnocytophaga_endodontalis_unknown	1.49013e-05	4.38581e-05	8.08135e-06	2.20718e-05	0.0357933
ASV125	Capnocytophaga_leadbetteri_unknown	-1.53735e-05	8.28385e-06	-2.00339e-06	-2.59317e-06	0.0797914
ASV1252	Haemophilus_parainfluenzae_unknown	0.000290168	-7.52352e-05	0.000322537	0.000175734	0.194422
ASV1253	Eubacterium_infirmum_F0142_unknown	0	0	0	0	0.00528874
ASV1255	Leptotrichia_buccalis_C-1013-b_unknown	-8.46821e-06	6.82698e-06	-1.24366e-05	-4.98444e-06	0.0264649
ASV1256	Porphyromonas_sp._oral_taxon_279_str._F0450	-0.000108676	7.75384e-05	0.000562414	0.00017133	0.196482
ASV1257	Neisseria_cinerea_unknown	-2.53696e-05	-1.85183e-05	-4.43446e-05	-2.96159e-05	0.0601232
ASV1259	Kingella_denitrificans_unknown	-2.32328e-05	-3.10625e-06	0.000102642	2.41552e-05	0.0633684
ASV126	Denitratisoma_oestradiolicum_unknown	0	-2.7027e-06	0	-8.06452e-07	0.0114248
ASV1260	Corynebacterium_durum_F0235_unknown	6.25e-06	-3.0303e-06	3.125e-06	1.81878e-06	0.0102803
ASV1261	Capnocytophaga_sputigena_unknown	-9.95759e-06	-2.63158e-06	-5e-06	-6.41189e-06	0.0154218
ASV1262	Campylobacter_concisus_13826_unknown	-5.55556e-06	-4.99531e-07	-8.43676e-06	-4.63448e-06	0.0173221
ASV1266	Prevotella_loescheii_DSM_19665_=_JCM_12249_=_ATCC_15930_unknown	-8.12813e-06	-5.26676e-06	4.30334e-06	-2.78885e-06	0.0098648
ASV1267	Prevotella_unknown	-2.84485e-06	0	-1.51373e-05	-6.39346e-06	0.0120986
ASV1269	Streptococcus_pyogenes_unknown	-7.95138e-05	-2.40296e-05	7.29361e-05	-1.29339e-05	0.065113
ASV127	Campylobacter_showae_unknown	5.96027e-05	-6.88449e-05	-4.16558e-05	-2.0021e-05	0.098214
ASV1270	Bacteroidetes_oral_taxon_274_str._F0058_unknown	1.32018e-06	1.0471e-05	-3.59025e-05	-7.94537e-06	0.0412129
ASV1271	Lachnospiraceae_unknown_unknown	6.47858e-06	-9.2836e-06	5.46933e-06	2.47742e-07	0.00888825
ASV1272	Campylobacter_showae_unknown	-2.85714e-06	2.43902e-06	-7.94154e-06	-2.98257e-06	0.0128273
ASV1273	Campylobacter_showae_unknown	-1.44515e-05	-1.66589e-05	1.64735e-05	-4.87737e-06	0.0340471
ASV1274	Eubacterium_infirmum_F0142_unknown	1.47108e-05	3.77564e-05	2.38541e-05	2.52451e-05	0.047683
ASV1279	Lachnospiraceae_oral_taxon_107_str._F0167_unknown	-5.96815e-05	3.66135e-05	0.000272083	8.19119e-05	0.1654
ASV128	Corynebacterium_matruchotii_ATCC_33806_unknown	3.42795e-05	2.68547e-05	6.15736e-05	4.11926e-05	0.0746462
ASV1281	Eikenella_corrodens_CC92I_unknown	0.000322037	-7.64508e-05	-9.38998e-05	4.55599e-05	0.203599
ASV1282	[Eubacterium]_yurii_subsp._margaretiae_ATCC_43715_unknown	0.000398676	0.000708006	-2.15943e-05	0.000363856	0.32443
ASV1285	Neisseria_mucosa_unknown	1.56171e-05	-4.02868e-05	5.59654e-05	1.10313e-05	0.0558219
ASV1286	Fusobacterium_unknown_unknown	5.84643e-05	3.58298e-06	2.11373e-05	2.88683e-05	0.0683727
ASV1287	Prevotella_unknown	-4.42177e-06	-3.125e-06	6.39086e-06	-8.13731e-07	0.0188701
ASV1289	Capnocytophaga_gingivalis_ATCC_33624_unknown	0	3.0303e-06	-5.48048e-06	-9.60876e-07	0.0126881
ASV129	Alphaproteobacteria_unknown_unknown	-1.64626e-05	-6.86113e-05	5.41141e-05	-1.5023e-05	0.19388
ASV1291	Prevotella_denticola_unknown	0.000716194	0.000212044	0.000359104	0.000425515	0.287011
ASV1293	Capnocytophaga_sp._FDAARGOS_737_unknown	6.87799e-05	-3.40139e-07	2.90001e-07	2.2428e-05	0.0623834
ASV1298	Leptotrichia_hofstadii_F0254_unknown	-7.49273e-05	-0.000179574	-1.23759e-05	-8.86296e-05	0.17371
ASV13	Gemella_haemolysans_M341_unknown	0.000403518	0.000463097	-0.00020336	0.000216902	0.611391
ASV130	Eubacterium_brachy_ATCC_33089_unknown	-0.000127261	-0.00016194	0.000358548	2.03563e-05	0.176535
ASV1300	[Eubacterium]_yurii_subsp._margaretiae_ATCC_43715_unknown	-4.01226e-05	-3.13711e-05	7.83998e-05	1.65851e-06	0.0854478
ASV1301	Kingella_denitrificans_unknown	3.56009e-06	-4.70191e-05	-3.56224e-05	-2.14302e-05	0.125638
ASV1303	Lachnospiraceae_oral_taxon_107_str._F0167_unknown	-1.00527e-05	-7.4307e-05	-5.68441e-05	-4.91377e-05	0.0777142
ASV1304	Tannerella_forsythia_92A2_unknown	4.91561e-05	-3.64637e-06	4.19337e-05	2.98124e-05	0.0386499
ASV1305	Dialister_invisus_DSM_15470_unknown	-2.02768e-05	-2.12245e-05	1.02158e-05	-9.90088e-06	0.0299772
ASV1307	Lachnospiraceae_oral_taxon_107_str._F0167_unknown	-2.37887e-06	1.39092e-05	2.64037e-05	1.26339e-05	0.0414989
ASV1308	Bacteroidetes_oral_taxon_274_str._F0058_unknown	-3.73461e-07	-6.26814e-06	8.01512e-05	2.47744e-05	0.0841293
ASV1309	Selenomonas_sp._oral_taxon_920_unknown	1.42618e-05	-1.9348e-05	-3.5995e-06	-3.64458e-06	0.0254914
ASV131	Streptococcus_sanguinis_unknown	0.000202839	-0.000125669	-8.6106e-05	-4.3391e-06	0.312889
ASV1311	Kingella_denitrificans_unknown	-5.64982e-06	-8.12144e-05	0.000182014	3.00442e-05	0.10256
ASV1312	Capnocytophaga_leadbetteri_unknown	0	-2.63158e-06	-7.01754e-07	-1.03362e-06	0.00823382
ASV1314	Capnocytophaga_sputigena_unknown	2.27383e-05	1.55207e-05	-4.86066e-06	1.07214e-05	0.0245207
ASV1315	Gammaproteobacteria_unknown_unknown	4.0989e-05	2.98671e-07	-3.78464e-05	-9.27388e-07	0.0551321
ASV1316	Clostridium_unknown	-8.31316e-06	-2.6138e-05	1.62051e-05	-8.56912e-06	0.119633
ASV1317	Prevotella_saccharolytica_F0055_unknown	-1.13888e-05	-2.24552e-05	-1.82414e-05	-1.73724e-05	0.0248842
ASV1318	Alloprevotella_rava_F0323_unknown	2.79759e-05	-6.39134e-05	-4.87154e-05	-2.75141e-05	0.0591888
ASV1319	Prevotella_intermedia_unknown	1.63206e-05	-8.91266e-08	2.68441e-05	1.38939e-05	0.0241638
ASV132	Bacteroidales_unknown_unknown	-1.49606e-07	-5.12987e-06	8.03987e-06	1.22477e-06	0.0251108
ASV1321	Atopobium_parvulum_DNF00906_unknown	-1.14659e-05	-2.57887e-05	-4.13473e-06	-1.27789e-05	0.0741375
ASV1322	Candidatus_Saccharibacteria_bacterium_oral_taxon_957_unknown_unknown	0.00016059	0.000586633	0.000253	0.000331007	0.287388
ASV1323	Leptotrichia_sp._oral_taxon_498_unknown	-5.38074e-06	-6.72912e-07	1.66047e-05	2.31064e-06	0.042084
ASV1324	Aggregatibacter_sp._2125159857_unknown	0	0	0	0	0.00120387
ASV1325	Clostridiaceae_unknown_unknown	-5.23589e-06	2.20228e-05	-1.83856e-05	-7.76523e-07	0.0393933
ASV1326	Aggregatibacter_sp._oral_taxon_513_unknown	-2.24182e-05	-1.84003e-05	6.80257e-06	-1.05617e-05	0.0352377
ASV1327	Lachnospiraceae_unknown_unknown	-6.32457e-05	-5.18303e-05	0.000187129	2.42242e-05	0.0910784
ASV1328	Corynebacterium_matruchotii_ATCC_14266_unknown	1.11506e-05	2.39552e-06	5.13158e-06	6.42584e-06	0.0142968
ASV133	Enterocloster_bolteae_unknown	9.44143e-05	0.000396745	0.000649279	0.000371116	0.271838
ASV1330	Rothia_dentocariosa_unknown	-1.26148e-05	1.36011e-05	1.87404e-05	6.33032e-06	0.0421888
ASV1331	Lachnospiraceae_bacterium_oral_taxon_082_str._F0431_unknown	0.00278871	0.000877942	0.00151244	0.00171139	0.75968
ASV1332	Streptococcus_cristatus_ATCC_51100_unknown	2.38095e-06	0	2.43902e-06	1.76991e-06	0.0120151
ASV1333	Lactobacillus_jensenii_unknown	9.9547e-06	-2.94134e-05	-4.533e-05	-2.06558e-05	0.0741412
ASV1334	Streptococcus_cristatus_ATCC_51100_unknown	8.20737e-06	-1.51932e-05	5.0045e-05	1.41219e-05	0.0551828
ASV1335	Candidatus_Blochmannia_pennsylvanicus_str._BPEN	-1.68441e-05	9.05471e-06	-2.29184e-05	-1.00942e-05	0.028266
ASV1336	Porphyromonas_sp._oral_taxon_278_str._W7784	-4.14364e-05	-7.96062e-05	-3.55981e-06	-4.24726e-05	0.0399604
ASV1337	Rothia_dentocariosa_M567_unknown	0.000138131	7.6434e-05	4.78626e-05	8.84605e-05	0.171859
ASV1338	Rothia_aeria_F0184_unknown	-9.50674e-05	-0.000101766	5.53325e-05	-4.88303e-05	0.119865
ASV134	unclassified_Capnocytophaga_unknown	-6.34305e-05	9.88909e-05	1.31683e-05	1.98739e-05	0.221824
ASV1341	Veillonella_atypica_ACS-049-V-Sch6_unknown	-5.23387e-05	-8.18155e-05	8.43469e-05	-1.37499e-05	0.110437
ASV1342	Proteobacteria_unknown_unknown	-9.68236e-05	-5.449e-05	2.08611e-05	-4.36589e-05	0.108376
ASV1343	Campylobacter_gracilis_unknown	1.21369e-05	-1.10705e-05	-3.65659e-05	-1.26304e-05	0.051965
ASV1344	Lachnospiraceae_bacterium_oral_taxon_082_str._F0431_unknown	-5.5303e-06	-2.50627e-07	0	-1.94186e-06	0.00773615
ASV1345	Fusobacterium_periodonticum_ATCC_33693_unknown	3.59113e-05	0.000127285	0.000161046	0.000106542	0.142692
ASV1346	Fusobacterium_nucleatum_subsp._animalis_unknown	2.6482e-06	-1.46365e-05	3.30683e-05	6.72828e-06	0.0348906
ASV1347	Leptotrichia_sp._oral_taxon_498_unknown	2.62047e-05	5.93055e-05	1.28225e-05	3.13145e-05	0.0453949
ASV1349	Lachnoanaerobaculum_saburreum_unknown	-1.93885e-05	-6.16368e-05	-1.52437e-05	-3.21681e-05	0.0615368
ASV135	Campylobacter_showae_unknown	-5.51784e-05	1.21328e-05	-8.48789e-05	-4.55276e-05	0.193437
ASV1350	Neisseria_mucosa_unknown	-1.32161e-06	-8.69846e-06	1.02957e-05	1.288e-06	0.0344477
ASV1351	Leptotrichia_goodfellowii_F0264_unknown	8.16017e-06	-1.12785e-05	-1.28452e-05	-5.33217e-06	0.0254382
ASV1353	Fusobacterium_nucleatum_subsp._polymorphum_unknown	-2.47939e-05	-3.12713e-05	3.80657e-05	-7.45557e-06	0.0293296
ASV1354	Leptotrichia_sp._oral_taxon_498_unknown	-4.50826e-05	-1.99435e-05	2.85892e-05	-1.24778e-05	0.0274486
ASV1356	Treponema_sp._OMZ_804_unknown	-5.26752e-05	-5.40235e-05	0.000121205	3.37357e-06	0.107096
ASV1357	Bacteroidetes_oral_taxon_274_str._F0058_unknown	1.35894e-05	2.89331e-05	2.8953e-05	2.13101e-05	0.0503505
ASV1358	Romboutsia_sp._CE17_unknown	-5.32673e-05	-1.74711e-05	-2.18953e-06	-2.48483e-05	0.0630428
ASV136	Capnocytophaga_sputigena_unknown	9.6455e-06	-5.42656e-06	-2.04548e-05	-5.74045e-06	0.0533382
ASV1360	Prevotella_sp._oral_taxon_472_str._F0295	-2.62943e-05	-9.41413e-05	4.16191e-05	-2.54614e-05	0.0751717
ASV1361	[Eubacterium]_yurii_subsp._margaretiae_ATCC_43715_unknown	-8.34951e-06	1.18812e-05	-6.96008e-05	-2.05252e-05	0.0863163
ASV1365	Prevotella_nigrescens_F0103_unknown	-2.77778e-06	0	-1.95503e-07	-9.97151e-07	0.00579143
ASV1368	Prevotella_oulorum_F0390_unknown	-4.92942e-06	-1.10341e-06	7.75665e-06	7.95288e-07	0.0672946
ASV1369	Porphyromonas_sp._oral_taxon_279_str._F0450	-2.27273e-06	-2.11727e-06	-1.02538e-05	-4.45227e-06	0.0104172
ASV137	Eubacterium_infirmum_F0142_unknown	-1.56379e-05	-7.3496e-05	-5.82632e-05	-5.02759e-05	0.104932
ASV1370	Undibacterium_parvum_unknown	-2.54755e-06	1.72003e-05	1.74056e-05	1.00274e-05	0.0210608
ASV1371	Clostridium_unknown	-2.5682e-05	1.4579e-05	-4.13608e-05	-1.73017e-05	0.0777096
ASV1375	Treponema_sp._OMZ_804_unknown	3.52634e-06	-1.88312e-05	3.73262e-05	7.17979e-06	0.0509125
ASV1376	Corynebacterium_durum_F0235_unknown	-2.85013e-05	3.47651e-05	4.54704e-05	1.80419e-05	0.0464712
ASV1379	Lachnoanaerobaculum_saburreum_unknown	1.15236e-06	4.90431e-06	-2.24219e-05	-4.67187e-06	0.0344779
ASV138	Corynebacterium_matruchotii_ATCC_33806_unknown	9.38813e-06	-1.28839e-05	5.5302e-06	1.18765e-06	0.0296967
ASV1380	Lactobacillus_jensenii_unknown	1.03349e-05	-1.17283e-05	-1.9283e-05	-7.42486e-06	0.0313412
ASV1382	[Eubacterium]_yurii_subsp._margaretiae_ATCC_43715_unknown	-9.85728e-06	-2.09533e-05	6.31858e-05	1.07882e-05	0.0677256
ASV1384	Prevotella_veroralis_DSM_19559_=_JCM_6290_unknown	8.97576e-06	2.67307e-06	-1.28347e-05	-1.64365e-06	0.0519057
ASV1385	Stomatobaculum_longum_unknown	6.27853e-05	2.35282e-05	8.90228e-06	3.13964e-05	0.049836
ASV1386	Eikenella_corrodens_CC92I_unknown	5.67688e-06	4.26439e-05	9.23405e-05	4.87671e-05	0.085592
ASV1387	Firmicutes_unknown_unknown	-3.68542e-06	1.18793e-05	-1.86538e-05	-3.72093e-06	0.031002
ASV1389	Leptotrichia_sp._oral_taxon_498_unknown	-1.18974e-05	-7.75957e-06	9.93264e-06	-3.51973e-06	0.0263105
ASV1390	Mogibacterium_diversum_unknown	-8.42554e-05	0.000175274	-3.97013e-05	1.29613e-05	0.155603
ASV1394	Veillonella_parvula_unknown	-2.95918e-06	1.04964e-06	-1.82143e-05	-6.20579e-06	0.0305517
ASV1395	Prevotella_intermedia_unknown	-3.47222e-07	5.80808e-06	3.14078e-06	2.82316e-06	0.0137257
ASV1396	Haemophilus_parainfluenzae_unknown	-2.62378e-05	3.14355e-05	-1.11454e-05	-1.52613e-06	0.0507894
ASV1397	Chryseobacterium_arthrosphaerae_unknown	-5.57533e-06	-1.62847e-06	2.08087e-07	-1.85399e-06	0.0228917
ASV1398	Streptococcus_cristatus_ATCC_51100_unknown	1.76665e-05	-4.07572e-05	-1.20162e-05	-1.14196e-05	0.0897996
ASV1399	Streptococcus_mitis_unknown	0.000190325	6.2136e-07	0.000211971	0.000135567	0.258781
ASV14	Haemophilus_parainfluenzae_unknown	0.00022482	0.000500192	0.000245061	0.000321819	0.506363
ASV140	Corynebacterium_matruchotii_ATCC_33806_unknown	-4.58181e-06	-1.37085e-05	3.07155e-05	1.97546e-06	0.0544748
ASV1400	Streptococcus_constellatus_unknown	3.7848e-06	-2.88704e-05	0.000387878	0.000124324	0.195453
ASV1402	Capnocytophaga_sp._FDAARGOS_737_unknown	1.70791e-05	-1.89976e-05	-7.16512e-07	-9.63682e-07	0.0258774
ASV1403	Aggregatibacter_aphrophilus_unknown	3.38932e-05	-7.04862e-05	-0.000149581	-6.11435e-05	0.0961433
ASV1404	Neisseria_unknown_unknown	-1.97377e-05	-2.20333e-05	1.79937e-05	-6.88572e-06	0.0418079
ASV1405	Atopobium_parvulum_DNF00906_unknown	-2.27217e-05	1.44459e-05	1.25032e-05	1.08238e-06	0.0365508
ASV1406	Aggregatibacter_sp._2125159857_unknown	-4.61288e-05	-5.55357e-05	1.06022e-06	-3.38429e-05	0.0495444
ASV1407	Fusobacterium_sp._HMSC064B11_unknown	6.99388e-07	-3.01727e-05	5.40279e-06	-9.16627e-06	0.0327084
ASV1408	Chryseobacterium_arthrosphaerae_unknown	-2.20111e-05	2.92717e-06	-2.07793e-05	-1.33577e-05	0.0295454
ASV1409	Fusobacterium_nucleatum_subsp._polymorphum_unknown	3.45216e-05	0.000172542	8.44035e-06	7.22983e-05	0.11563
ASV141	Campylobacter_showae_unknown	8.71767e-05	8.06887e-05	-4.58091e-05	4.7568e-05	0.205864
ASV1410	Abiotrophia_defectiva_unknown	-0.000114736	6.07726e-05	-9.09177e-05	-4.38192e-05	0.129724
ASV1413	Capnocytophaga_sp._FDAARGOS_737_unknown	2.65224e-05	-4.03848e-06	5.73314e-05	2.54649e-05	0.0418598
ASV1415	Prevotella_melaninogenica_unknown	1.04255e-05	-7.27334e-06	-5.29617e-06	-9.65839e-07	0.014961
ASV1416	Porphyromonas_sp._oral_taxon_279_str._F0450	0	0	0	0	0.0057347
ASV1418	Lachnoanaerobaculum_saburreum_unknown	3.125e-06	-7.82433e-06	-4.88953e-06	-3.51476e-06	0.0223823
ASV1419	Bacteroidales_unknown_unknown	1.06835e-05	2.53949e-06	-1.07751e-05	-9.69051e-08	0.0643866
ASV142	Leptotrichia_goodfellowii_F0264_unknown	6.23289e-05	5.75732e-05	1.77167e-06	4.20519e-05	0.0980241
ASV1420	Aggregatibacter_sp._2125159857_unknown	2.52822e-05	6.693e-05	-1.67485e-05	2.41997e-05	0.0753737
ASV1421	Aggregatibacter_aphrophilus_unknown	0	-2.63158e-06	0	-8.62069e-07	0.00540053
ASV1422	Streptococcus_sanguinis_SK330_unknown	-7.45153e-06	-1.49609e-05	-1.24975e-05	-1.15159e-05	0.0323058
ASV1423	Lautropia_mirabilis_unknown	-1.07018e-05	-1.84842e-05	1.9529e-06	-8.38864e-06	0.0601785
ASV1424	Selenomonas_sputigena_ATCC_35185_unknown	-1.04474e-06	-1.99698e-05	-9.40123e-06	-8.94733e-06	0.0372037
ASV1425	Capnocytophaga_granulosa_ATCC_51502_unknown	2.19468e-05	2.85317e-05	5.69085e-05	3.55773e-05	0.0650753
ASV1427	Capnocytophaga_unknown	6.41495e-05	-1.33382e-05	-4.98933e-05	2.88486e-06	0.0770573
ASV1428	Campylobacter_gracilis_unknown	1.80838e-05	-3.60438e-05	4.20621e-06	-3.82737e-06	0.0601275
ASV143	[Eubacterium]_yurii_subsp._margaretiae_ATCC_43715_unknown	0.00124238	-0.000192892	-0.000322166	0.000227297	0.483444
ASV1432	Prevotella_ruminicola_unknown	6.58537e-05	-5.04886e-05	0.000184551	6.42146e-05	0.114799
ASV1433	Bacillaceae_unknown_unknown	-3.48336e-05	8.38825e-05	6.67506e-05	3.51041e-05	0.0982149
ASV1436	Prevotella_marshii_DSM_16973_=_JCM_13450_unknown	0	-2.5e-06	-7.20293e-06	-3.51329e-06	0.0100407
ASV1437	Porphyromonas_sp._oral_taxon_278_str._W7784	-1.6162e-05	-1.82364e-05	5.6518e-05	6.51835e-06	0.0564228
ASV1438	Treponema_sp._OMZ_806_unknown	3.81857e-05	-1.80533e-05	2.21378e-05	1.48024e-05	0.0610144
ASV1439	Chryseobacterium_sp._FDAARGOS_1104	-3.69968e-06	1.92204e-05	-8.08382e-06	3.63154e-06	0.0400389
ASV144	Campylobacter_concisus_13826_unknown	-0.000187794	-0.000263155	0.000490269	1.12045e-05	0.223469
ASV1442	Neisseria_sicca_VK64_unknown	0.000131048	5.24077e-05	-0.00011944	2.12943e-05	0.143588
ASV1444	Prevotella_nigrescens_unknown	-1.02792e-05	-1.12433e-05	-7.09161e-06	-9.36482e-06	0.029658
ASV1446	Fusobacterium_periodonticum_1_1_41FAA_unknown	0.000142639	0.000181373	0.000156585	0.000160702	0.222514
ASV1447	Gemella_morbillorum_unknown	-9.29423e-06	-3.66572e-05	-4.84651e-06	-1.65592e-05	0.0448012
ASV1448	Rhizobiales_bacterium_IZ6_unknown_unknown	-2.39284e-05	4.39281e-06	-1.23866e-05	-1.00888e-05	0.0397678
ASV1449	Capnocytophaga_sp._FDAARGOS_737_unknown	-1.23894e-05	-4.37685e-05	4.88318e-05	-3.66814e-06	0.0336232
ASV145	Cardiobacterium_valvarum_F0432_unknown	-0.000138728	-3.33716e-05	-0.00023386	-0.000136287	0.200421
ASV1450	Lautropia_mirabilis_unknown	9.70829e-06	-2.33404e-06	6.67099e-06	4.64328e-06	0.0243879
ASV1453	Capnocytophaga_gingivalis_unknown	-5.40541e-06	8.58169e-06	5.3805e-06	2.8634e-06	0.0075281
ASV1454	Capnocytophaga_sp._FDAARGOS_737_unknown	1.07755e-05	3.33333e-06	0	4.59875e-06	0.0137023
ASV1455	Neisseria_mucosa_unknown	-8.75909e-07	-9.67489e-06	6.1553e-06	-1.90912e-06	0.0224297
ASV1457	Prevotella_melaninogenica_unknown	-4.80132e-06	-2.33388e-05	1.23879e-05	-5.9776e-06	0.0432241
ASV1459	Campylobacter_showae_unknown	-2.94279e-05	6.45544e-06	5.03899e-06	-6.8286e-06	0.0432444
ASV1460	Streptococcus_anginosus_1_2_62CV_unknown	-2.0393e-05	5.38623e-06	7.06674e-06	-2.41361e-06	0.0313341
ASV1462	Capnocytophaga_granulosa_ATCC_51502_unknown	6.77058e-05	0.000105153	-0.00010883	1.84012e-05	0.0984989
ASV1463	Propionibacterium_acidifaciens_unknown	0.00476762	0.00177832	0.00224051	0.00288924	1.14701
ASV1464	Prevotella_melaninogenica_unknown	0.00213126	2.99591e-05	0.00257435	0.00156386	0.83715
ASV1465	Streptococcus_cristatus_ATCC_51100_unknown	-3.44697e-06	8.32632e-06	0	1.88305e-06	0.00987512
ASV1468	Leptotrichia_buccalis_C-1013-b_unknown	-3.09231e-05	-8.46616e-05	2.90428e-05	-3.07711e-05	0.0953683
ASV1469	Capnocytophaga_sp._FDAARGOS_737_unknown	0	0	0	0	0.00160813
ASV147	Gemella_morbillorum_unknown	0.000255002	9.28639e-06	4.84307e-06	8.34184e-05	0.316865
ASV1470	Fusobacterium_nucleatum_subsp._vincentii_unknown	-3.78183e-05	-9.82806e-05	0.00011925	-8.95736e-06	0.117119
ASV1471	Bacteroidetes_unknown_unknown	7.45028e-05	-4.97317e-05	0.000250532	8.80035e-05	0.168053
ASV1472	Porphyromonas_catoniae_F0037_unknown	0	3.7037e-06	-2.32558e-06	1.28205e-07	0.00518953
ASV1473	Lachnospiraceae_oral_taxon_107_str._F0167_unknown	0	-2.77778e-06	-2.66376e-08	-8.87317e-07	0.0117213
ASV1474	[Eubacterium]_yurii_subsp._margaretiae_ATCC_43715_unknown	1.15124e-05	-1.96444e-05	-5.07898e-05	-2.11274e-05	0.0423403
ASV1475	Treponema_sp._OMZ_804_unknown	-4.2704e-05	6.92726e-05	-6.06237e-05	-1.1321e-05	0.0802479
ASV1476	Olsenella_sp._oral_taxon_807_unknown	-4.10835e-06	3.53076e-06	-7.03463e-08	-7.5243e-07	0.0208812
ASV1477	Gemella_haemolysans_M341_unknown	-1.67725e-05	1.85579e-05	-2.07439e-05	-6.86348e-06	0.0839378
ASV1478	Prevotella_intermedia_ATCC_25611_=_DSM_20706_unknown	0	-3.33333e-06	0	-9.61538e-07	0.00580784
ASV1479	Prevotella_melaninogenica_unknown	-9.4074e-07	-1.91244e-05	4.87086e-06	-4.44076e-06	0.0250578
ASV148	Leptotrichia_sp._oral_taxon_223_unknown	-0.000135001	-0.000253265	-3.36026e-05	-0.000142607	0.203351
ASV1480	Streptococcus_sp._LPB0220_unknown	-6.40925e-06	-3.37846e-05	6.70126e-05	7.69004e-06	0.0510741
ASV1482	Leptotrichia_sp._oral_taxon_225_str._F0581_unknown	2.44297e-05	-2.45938e-05	-3.05968e-05	-1.15327e-05	0.0392159
ASV1484	Propionibacteriaceae_unknown_unknown	-4.19699e-05	2.68078e-05	5.47117e-06	-4.43283e-06	0.0751731
ASV1486	Actinomyces_sp._oral_taxon_848_str._F0332_unknown	7.63149e-07	-3.96168e-05	8.70165e-07	-1.2087e-05	0.0372507
ASV1488	Lachnospiraceae_bacterium_oral_taxon_096_unknown	-2.19472e-05	5.26507e-05	-3.35919e-05	-3.30116e-06	0.0783832
ASV1489	Neisseria_mucosa_unknown	1.01012e-05	3.26777e-05	-9.86727e-06	1.18001e-05	0.0462294
ASV149	Corynebacterium_matruchotii_ATCC_14266_unknown	-2.63158e-06	0	-1.51668e-07	-8.55295e-07	0.00891252
ASV1490	Chryseobacterium_sp._FDAARGOS_1104	3.06302e-05	6.79168e-06	1.97846e-05	1.99553e-05	0.0536588
ASV1493	unclassified_Capnocytophaga_unknown	-2.85764e-05	2.61518e-06	-2.96095e-05	-1.84804e-05	0.0624549
ASV1494	Campylobacter_showae_unknown	0	-3.0303e-06	-3.42903e-06	-1.84207e-06	0.0103476
ASV1496	Bacteroidetes_oral_taxon_274_str._F0058_unknown	0	0	-2.94118e-06	-8.92857e-07	0.00388853
ASV1497	Fusobacterium_nucleatum_subsp._animalis_unknown	2.63158e-06	-7.68147e-06	0	-1.71957e-06	0.00802304
ASV1498	Catonella_morbi_ATCC_51271_unknown	1.18779e-05	-4.33024e-05	1.71813e-05	-2.88643e-06	0.0692058
ASV1499	Aggregatibacter_segnis_unknown	1.42276e-05	-9.08276e-06	-1.53787e-05	-3.84511e-06	0.0210822
ASV15	Oribacterium_sinus_F0268_unknown	-3.376e-06	-0.000165384	5.56396e-05	-3.94297e-05	0.170324
ASV150	Capnocytophaga_gingivalis_unknown	7.77895e-06	-7.22094e-06	-4.23218e-05	-1.50998e-05	0.0527443
ASV1500	Aggregatibacter_aphrophilus_unknown	0	-2.7027e-06	0	-9.09091e-07	0.0108629
ASV1501	Lachnospiraceae_unknown_unknown	-1.67966e-05	-4.23495e-06	-9.04977e-07	-6.67799e-06	0.0160596
ASV1502	Prevotella_oris_F0302_unknown	0	3.33333e-06	-2.5641e-06	4.09702e-08	0.0212537
ASV1505	Gemella_haemolysans_M341_unknown	4.4364e-06	-4.07678e-05	4.56477e-06	-8.96499e-06	0.0840575
ASV1506	Fusobacterium_nucleatum_subsp._nucleatum_unknown	-2.69017e-05	7.08613e-07	0.000132544	3.4961e-05	0.113346
ASV1507	Neisseria_elongata_subsp._glycolytica_ATCC_29315_unknown	1.18607e-05	-7.44868e-05	3.02016e-06	-1.95055e-05	0.0775644
ASV1508	Fusobacterium_nucleatum_subsp._vincentii_unknown	0	-2.7027e-06	0	-9.52381e-07	0.00672323
ASV1509	Fusobacterium_nucleatum_subsp._polymorphum_unknown	5.09518e-05	-3.65214e-05	-8.73689e-05	-2.54968e-05	0.0864132
ASV151	Capnocytophaga_sp._oral_taxon_412_str._F0487	-1.60136e-05	-5.61589e-05	-0.000195469	-8.88254e-05	0.130612
ASV1510	Lachnoanaerobaculum_saburreum_unknown	2.77778e-06	0	-2.7027e-06	-3.56125e-08	0.00987131
ASV1511	Alphaproteobacteria_unknown_unknown	0	-2.85714e-06	-1.14177e-05	-4.60207e-06	0.00802954
ASV1515	Campylobacter_concisus_13826_unknown	2.36127e-05	4.77193e-06	-2.16459e-05	1.95677e-06	0.0473473
ASV1516	Lachnospiraceae_bacterium_oral_taxon_082_str._F0431_unknown	-1.31375e-05	9.61718e-06	1.13761e-05	1.72654e-06	0.0395961
ASV1517	Prevotella_sp._oral_taxon_376_unknown	1.80805e-06	7.95371e-06	-5.99233e-06	7.50692e-07	0.0282767
ASV1518	Treponema_sp._OMZ_804_unknown	1.3913e-05	3.5088e-06	-2.1719e-05	-2.18609e-06	0.0335307
ASV1519	Neisseria_meningitidis_unknown	-2.72988e-05	1.52599e-05	-3.78639e-05	-1.69458e-05	0.0410085
ASV152	Leptotrichia_sp._oral_taxon_223_unknown	-2.46192e-05	1.10556e-05	-5.65859e-05	-2.6428e-05	0.217995
ASV1520	[Eubacterium]_yurii_subsp._margaretiae_ATCC_43715_unknown	6.48232e-06	-2.57595e-05	-1.00378e-05	-9.67724e-06	0.0265345
ASV1521	Capnocytophaga_sp._FDAARGOS_737_unknown	1.62546e-05	3.51837e-06	-8.07319e-06	4.08862e-06	0.0283319
ASV1522	Lactobacillus_jensenii_unknown	-3.01331e-05	1.69947e-05	-3.30756e-05	-1.50085e-05	0.0778048
ASV1524	Capnocytophaga_sp._oral_taxon_878_unknown	1.9669e-06	5.40936e-06	-1.5515e-05	-1.78973e-06	0.0219078
ASV1526	Catonella_morbi_ATCC_51271_unknown	-1.17836e-05	3.61601e-05	3.92605e-05	2.00064e-05	0.0507136
ASV1527	Campylobacter_concisus_13826_unknown	-1.99853e-05	-4.07982e-06	-9.58466e-06	-1.08845e-05	0.0380337
ASV1529	Streptococcus_mitis_unknown	4.10607e-06	-1.54009e-05	-3.94941e-05	-1.95496e-05	0.0570558
ASV153	Streptococcus_cristatus_ATCC_51100_unknown	7.97687e-05	-0.000121079	-0.000128785	-5.36125e-05	0.184947
ASV1530	Aggregatibacter_actinomycetemcomitans_RhAA1_unknown	0.000247009	-0.000174803	0.000264993	0.000106766	0.192943
ASV1531	Veillonella_parvula_unknown	-9.85797e-05	-9.90343e-05	8.92186e-06	-6.54596e-05	0.119525
ASV1533	Porphyromonas_catoniae_F0037_unknown	1.49528e-05	2.50508e-05	-3.92736e-06	1.19912e-05	0.0653927
ASV1535	Treponema_sp._OMZ_804_unknown	5.00866e-05	-2.15582e-06	2.07667e-05	2.27208e-05	0.0518968
ASV1536	Carnobacterium_sp._CS13_unknown	7.02534e-06	5.9338e-06	7.79031e-06	6.45424e-06	0.0133306
ASV1537	Arachnia_propionica_unknown	4.47703e-06	-4.29395e-05	-2.0178e-05	-1.93494e-05	0.0501926
ASV1539	Haemophilus_unknown_unknown	0	0	0	0	0.00183219
ASV154	Porphyromonas_sp._oral_taxon_279_str._F0450	4.06093e-05	4.6135e-05	-8.44357e-05	1.766e-06	0.0680926
ASV1540	Firmicutes_unknown_unknown	-3.89457e-05	-1.17483e-05	1.89052e-06	-1.50522e-05	0.0461866
ASV1541	Campylobacter_curvus_525.92_unknown	8.01018e-06	4.20873e-06	-2.50274e-05	-4.96606e-06	0.0309638
ASV1542	Fusobacterium_nucleatum_subsp._vincentii_unknown	3.24986e-05	-1.10524e-05	-1.10184e-05	4.66467e-06	0.0583281
ASV1544	Fusobacterium_unknown_unknown	5.79423e-06	-1.19295e-05	-2.01134e-05	-9.13043e-06	0.0252645
ASV1546	Aggregatibacter_sp._2125159857_unknown	-7.60431e-06	1.22349e-06	1.10036e-05	9.3523e-07	0.0282596
ASV1547	Cardiobacterium_hominis_unknown	0.000104135	-8.71974e-05	9.38483e-06	6.19977e-06	0.109932
ASV1548	Eikenella_corrodens_unknown	1.14636e-05	-7.79891e-06	2.31018e-07	1.32064e-06	0.0182046
ASV155	Lachnospiraceae_oral_taxon_107_str._F0167_unknown	-4.43642e-05	-0.000145897	7.29321e-05	-3.64653e-05	0.158501
ASV1550	Leptotrichia_sp._oral_taxon_215_str._W9775_unknown	-2.21359e-05	2.98243e-05	-7.79669e-06	-3.86295e-07	0.040155
ASV1552	Anaerocolumna_sedimenticola_unknown	1.97079e-05	3.48462e-05	-5.04111e-05	2.2026e-06	0.0409556
ASV1553	Prevotella_oulorum_JCM_14966_unknown	-7.93651e-08	2.8841e-06	-2.6586e-06	2.144e-07	0.0217662
ASV1554	Leptotrichia_wadei_unknown	0	0	0	0	0.00248254
ASV1555	unclassified_Prevotella_unknown	4.82325e-06	1.08159e-06	1.84471e-05	8.05972e-06	0.0334818
ASV1556	Tannerella_forsythia_unknown	3.32997e-05	-9.61601e-06	7.17947e-06	9.18477e-06	0.0385152
ASV1558	Porphyromonas_catoniae_F0037_unknown	-1.95244e-06	-7.11454e-06	9.47421e-06	-8.60154e-07	0.0213476
ASV1559	Kingella_denitrificans_unknown	5.37201e-05	6.05863e-05	3.50794e-05	4.88286e-05	0.126902
ASV156	Streptococcus_sanguinis_SK36_unknown	-3.22581e-06	3.15859e-06	-7.28288e-06	-2.68688e-06	0.0127087
ASV1560	Streptococcus_oralis_unknown	-1.96416e-05	-1.14301e-05	-2.43698e-05	-1.72565e-05	0.0326979
ASV1561	Streptococcus_intermedius_unknown	-4.41176e-07	-8.12732e-06	9.70714e-06	-6.46621e-08	0.0244398
ASV1562	Chryseobacterium_arthrosphaerae_unknown	3.38753e-07	-8.29464e-06	-1.09425e-05	-6.21287e-06	0.0125951
ASV1563	Leptotrichia_shahii_DSM_19757_unknown	3.71855e-05	7.52689e-05	4.02625e-05	4.96358e-05	0.0682241
ASV1564	Fusobacterium_nucleatum_subsp._nucleatum_unknown	3.21353e-05	3.96594e-06	4.9577e-05	2.79638e-05	0.0342697
ASV1565	Cardiobacterium_valvarum_F0432_unknown	-5.18539e-07	-1.21336e-05	-1.93382e-05	-9.48874e-06	0.0264083
ASV1566	Kingella_oralis_unknown	5.99382e-05	3.22303e-05	-4.75839e-06	2.94027e-05	0.0680437
ASV1567	Neisseria_sicca_VK64_unknown	4.20424e-05	-1.09754e-05	8.50687e-05	3.85089e-05	0.0541548
ASV1569	Lachnoanaerobaculum_umeaense_unknown	0	0	-1.19048e-07	-5.88697e-08	0.00798707
ASV157	Alloprevotella_tannerae_ATCC_51259_unknown	0.000297478	-8.09514e-05	0.000637514	0.000280251	0.364919
ASV1571	Leptotrichia_wadei_unknown	-8.02659e-06	-2.74328e-05	2.65391e-05	-3.63005e-06	0.0279677
ASV1573	Carnobacterium_sp._CS13_unknown	5.67377e-06	-1.30447e-05	5.00761e-07	-2.60459e-06	0.0265363
ASV1575	Lachnospiraceae_bacterium_oral_taxon_096_unknown	1.36455e-05	1.27074e-05	-3.99493e-05	-4.38105e-06	0.053313
ASV1577	Olsenella_sp._oral_taxon_807_unknown	-8.92332e-06	8.08081e-06	3.7037e-06	7.26701e-07	0.00900485
ASV1578	Lachnospiraceae_bacterium_oral_taxon_096_unknown	-1.68901e-05	2.18415e-05	-2.33323e-05	-7.02529e-06	0.078521
ASV1579	Haemophilus_paraphrohaemolyticus_HK411_unknown	-1.18273e-05	8.28306e-06	6.56232e-07	-1.01261e-06	0.0175257
ASV158	Capnocytophaga_leadbetteri_unknown	5.29976e-06	-2.33554e-05	-3.20407e-06	-7.80568e-06	0.0293111
ASV1581	Capnocytophaga_leadbetteri_unknown	1.64e-05	2.94118e-06	0	6.30442e-06	0.0103783
ASV1582	Capnocytophaga_leadbetteri_unknown	-1.21444e-05	-7.5973e-06	0.00011723	3.08282e-05	0.0577827
ASV1584	Campylobacter_gracilis_unknown	-5.16065e-07	6.11404e-06	1.33977e-05	6.26121e-06	0.0330716
ASV1586	Campylobacter_gracilis_unknown	-1.20965e-05	-1.33098e-05	-1.09948e-05	-1.27134e-05	0.0281608
ASV1587	Lachnospiraceae_unknown_unknown	4.54161e-05	-1.14659e-05	2.79849e-05	1.90642e-05	0.0479954
ASV1588	Porphyromonas_sp._oral_taxon_279_str._F0450	-1.64051e-05	-2.01026e-05	-2.52759e-06	-1.27753e-05	0.0273933
ASV1589	Capnocytophaga_leadbetteri_unknown	5.14147e-05	-9.29364e-06	3.90175e-05	2.91908e-05	0.0649475
ASV159	Rhizobium_rosettiformans_unknown	-0.000213986	0.00017839	0.00114076	0.000361622	0.354051
ASV1590	Prevotella_melaninogenica_unknown	2.40893e-05	-3.94873e-06	-1.22451e-05	2.20812e-06	0.0256171
ASV1591	Cardiobacterium_hominis_unknown	2.4419e-05	-2.69403e-05	-5.55504e-05	-1.97364e-05	0.0484295
ASV1592	Prevotella_saccharolytica_F0055_unknown	-8.04632e-06	-6.27011e-06	-3.95307e-05	-1.739e-05	0.0287857
ASV1593	Neisseria_sicca_unknown	-1.95521e-05	-5.1854e-05	-7.66591e-05	-4.87394e-05	0.0559795
ASV1594	Leptotrichia_buccalis_C-1013-b_unknown	8.59447e-06	2.51281e-05	2.81604e-05	1.88611e-05	0.0405436
ASV1595	Aggregatibacter_sp._2125159857_unknown	1.14127e-05	2.75873e-05	5.71558e-05	3.24612e-05	0.0548355
ASV1596	Aggregatibacter_actinomycetemcomitans_unknown	-9.51168e-06	-4.35515e-06	-2.28491e-05	-1.52398e-05	0.051601
ASV1598	Leptotrichia_buccalis_C-1013-b_unknown	-1.27389e-05	-2.01251e-05	-3.51786e-05	-2.3215e-05	0.0298405
ASV1599	Fusobacterium_unknown_unknown	2.43902e-06	2.85714e-06	0	1.7669e-06	0.0165459
ASV16	Veillonella_unknown	0.000256094	-6.08649e-05	0.00219462	0.000813768	0.901698
ASV160	Rothia_dentocariosa_M567_unknown	6.84907e-06	-0.0001111	-8.07271e-06	-3.97278e-05	0.124995
ASV1600	Capnocytophaga_sp._FDAARGOS_737_unknown	-8.80043e-06	-4.84802e-05	2.37741e-05	-1.30497e-05	0.0438395
ASV1601	Streptococcus_cristatus_ATCC_51100_unknown	-9.11325e-07	2.44589e-06	-8.72526e-06	-2.09122e-06	0.0239222
ASV1603	Leptotrichia_sp._oral_taxon_417_unknown	-2.63158e-06	-9.2859e-06	-1.72727e-06	-4.53694e-06	0.0164291
ASV1605	Actinomyces_sp._oral_taxon_848_str._F0332_unknown	0	-9.43463e-06	-3.58852e-07	-2.72883e-06	0.0217521
ASV1608	Leptotrichia_sp._oral_taxon_417_unknown	0	0	0	0	0.000869193
ASV161	Corynebacterium_matruchotii_ATCC_33806_unknown	0	-2.01762e-05	1.69699e-06	-6.4567e-06	0.0243056
ASV1612	Eubacterium_infirmum_F0142_unknown	-8.80331e-06	-6.32112e-06	-8.67639e-06	-7.41077e-06	0.0148175
ASV1614	Veillonella_atypica_unknown	1.22071e-05	7.63912e-06	1.39185e-05	1.0829e-05	0.0564913
ASV1615	Fusobacterium_canifelinum_unknown	-2.67979e-06	-3.09938e-05	0.000112953	2.46104e-05	0.117671
ASV1616	Cardiobacterium_valvarum_F0432_unknown	-1.63446e-07	2.66459e-06	2.43902e-06	1.90083e-06	0.00971634
ASV1618	Roseburia_intestinalis_L1-82_unknown	1.05179e-05	-6.00496e-06	-1.87018e-05	-5.54201e-06	0.0451153
ASV1619	Leptotrichia_sp._oral_taxon_225_str._F0581_unknown	4.05503e-05	1.94529e-05	-2.30294e-05	1.13285e-05	0.0782133
ASV162	Prevotella_pallens_ATCC_700821_unknown	-2.41552e-06	4.9028e-06	5.6315e-05	1.77829e-05	0.054448
ASV1621	Aggregatibacter_aphrophilus_unknown	2.02415e-05	-1.15953e-05	1.45044e-05	8.21285e-06	0.0340017
ASV1622	Leptotrichia_sp._oral_taxon_215_str._W9775_unknown	-3.0636e-05	-3.75879e-05	-3.01593e-07	-2.27696e-05	0.147929
ASV1624	Leptotrichia_buccalis_C-1013-b_unknown	-2.07968e-05	5.66978e-05	2.81365e-05	2.08358e-05	0.064879
ASV1625	Bacilli_unknown_unknown	-5.14575e-06	2.55774e-05	3.87495e-06	6.6347e-06	0.0536865
ASV1626	Leptotrichia_sp._oral_taxon_417_unknown	2.94118e-06	0	0	9.43396e-07	0.010335
ASV1627	Rothia_aeria_F0474_unknown	2.85714e-06	-1.23059e-05	-8.85763e-06	-5.48704e-06	0.0099359
ASV1628	Prevotella_veroralis_DSM_19559_=_JCM_6290_unknown	-5.69464e-06	3.03373e-05	3.03163e-05	1.78298e-05	0.0498233
ASV1629	Rothia_dentocariosa_M567_unknown	5.39254e-06	-5.72559e-07	3.38981e-07	1.67409e-06	0.0162859
ASV163	Streptococcus_sanguinis_SK115_unknown	-0.000143601	-0.000349382	0.000651344	4.67154e-05	0.348277
ASV1632	Lachnospiraceae_oral_taxon_107_str._F0167_unknown	4.58009e-06	7.42705e-06	-2.02611e-06	2.35209e-06	0.0212061
ASV1635	Streptococcus_cristatus_ATCC_51100_unknown	0	-2.55033e-05	-3.41414e-05	-2.0681e-05	0.0338564
ASV1636	Prevotella_sp._oral_taxon_317_str._F0108	-3.44717e-05	-1.60871e-05	9.28197e-05	1.2964e-05	0.0667467
ASV1637	Aggregatibacter_aphrophilus_unknown	5.88745e-06	6.74173e-06	-7.78246e-07	4.6089e-06	0.0281842
ASV1638	Prevotella_pleuritidis_F0068_unknown	0.000245399	3.65564e-05	-2.05126e-05	8.27447e-05	0.203448
ASV1639	Treponema_sp._OMZ_804_unknown	1.78658e-05	7.38417e-06	-1.86134e-05	2.35705e-06	0.0532369
ASV164	Corynebacterium_matruchotii_ATCC_33806_unknown	8.26613e-07	-2.21898e-05	1.70577e-05	-2.25179e-06	0.0348277
ASV1640	Fusobacterium_nucleatum_subsp._vincentii_unknown	9.2756e-06	2.62043e-05	3.61108e-05	2.35815e-05	0.0414341
ASV1641	Lachnospiraceae_oral_taxon_107_str._F0167_unknown	2.30905e-05	-2.84726e-05	-5.85039e-05	-2.21387e-05	0.0508363
ASV1643	Porphyromonas_catoniae_F0037_unknown	2.81535e-06	-8.92325e-06	2.15196e-06	-1.23884e-06	0.0330887
ASV1646	Lachnospiraceae_bacterium_sunii_NSJ-8_unknown	6.1553e-06	-2.64604e-06	4.51128e-06	1.83186e-06	0.0170449
ASV1647	Aggregatibacter_aphrophilus_unknown	1.4177e-05	-1.35084e-05	9.86361e-06	3.97095e-06	0.0285063
ASV1648	Bacteroidetes_oral_taxon_274_str._F0058_unknown	-5.29617e-06	-8.65546e-06	-3.19252e-06	-5.31842e-06	0.0149424
ASV1649	Campylobacter_concisus_unknown	-2.35577e-06	5.97262e-06	-3.27854e-05	-1.03609e-05	0.060433
ASV165	Leptotrichia_shahii_DSM_19757_unknown	-9.49255e-05	-7.51005e-05	-2.6521e-06	-5.59414e-05	0.10892
ASV1652	Prevotella_melaninogenica_unknown	0	4e-06	-3.09598e-07	9.03098e-07	0.0137146
ASV1653	Leptotrichia_sp._oral_taxon_225_str._F0581_unknown	6.5984e-05	-3.8683e-05	8.27859e-06	1.14884e-05	0.0916954
ASV1654	Leptotrichia_goodfellowii_F0264_unknown	9.26355e-06	7.22422e-06	2.79387e-06	5.77647e-06	0.0418489
ASV1655	Treponema_sp._OMZ_804_unknown	2.5e-06	3.7037e-06	-5.13158e-06	-3.88282e-08	0.0144092
ASV1656	Campylobacter_gracilis_unknown	0	-2.85714e-06	-2.5e-06	-1.85328e-06	0.0141514
ASV1657	Porphyromonas_catoniae_F0037_unknown	2.20108e-05	5.00463e-06	7.02771e-06	1.09621e-05	0.0380592
ASV166	Treponema_sp._OMZ_804_unknown	-1.73796e-05	7.0267e-05	-0.00020199	-4.778e-05	0.196536
ASV1660	Fusobacterium_nucleatum_subsp._nucleatum_unknown	3.11164e-06	-1.24226e-05	-1.52485e-05	-8.29267e-06	0.0292928
ASV1661	Prevotella_sp._oral_taxon_472_str._F0295	3.64662e-06	4.29688e-05	9.32946e-05	4.7021e-05	0.0782793
ASV1663	Lachnospiraceae_unknown_unknown	3.125e-06	-9.96822e-07	-7.54994e-06	-1.48939e-06	0.0128675
ASV1665	Chryseobacterium_sp._FDAARGOS_1104	0.00030996	0.000144411	0.000553436	0.000333064	0.304292
ASV1666	Prevotella_ruminicola_unknown	-2.91871e-05	1.83856e-05	-1.7424e-05	-9.00328e-06	0.0306443
ASV1667	Campylobacter_rectus_unknown	1.23869e-06	-2.17617e-05	-9.82683e-06	-1.08108e-05	0.0386407
ASV1668	Lachnospiraceae_bacterium_sunii_NSJ-8_unknown	0	-2.5e-06	-8.22598e-06	-3.58115e-06	0.00942307
ASV167	Corynebacterium_matruchotii_ATCC_33806_unknown	4.61807e-05	2.16675e-05	-7.89133e-06	1.84166e-05	0.0855421
ASV1670	Alysiella_filiformis_unknown	1.18242e-05	1.74693e-05	1.51926e-05	1.53553e-05	0.0563734
ASV1671	Centipeda_periodontii_DSM_2778_unknown	2.55562e-05	-3.35026e-05	2.27964e-05	1.24912e-06	0.0559509
ASV1673	Capnocytophaga_gingivalis_unknown	2.22222e-06	0	-6.41898e-06	-8.60959e-07	0.0178629
ASV1674	Kingella_denitrificans_unknown	2.5641e-06	2.38095e-06	5.2139e-06	3.52078e-06	0.00533358
ASV1675	Fusobacterium_nucleatum_subsp._animalis_unknown	3.09953e-06	5.60897e-07	1.67235e-05	6.4329e-06	0.0124938
ASV1677	Campylobacter_concisus_13826_unknown	-3.0303e-06	3.80125e-06	-1.25163e-06	5.16542e-07	0.0225159
ASV1678	Neisseria_sicca_VK64_unknown	-2.26615e-05	-4.99568e-06	1.56189e-05	-3.0612e-06	0.0464382
ASV1679	Streptococcus_cristatus_ATCC_51100_unknown	-6.56994e-05	-6.09903e-06	8.75116e-05	6.19213e-06	0.0840114
ASV168	Fusobacterium_sp._CM1_unknown	-1.25333e-05	-1.01014e-05	3.56023e-05	3.10245e-06	0.0669145
ASV1681	Campylobacter_concisus_13826_unknown	-5.0641e-06	1.68347e-05	2.77778e-06	4.65389e-06	0.013189
ASV1683	Prevotella_melaninogenica_unknown	-2.29625e-06	-2.35245e-05	3.37233e-06	-7.58647e-06	0.024634
ASV1684	Prevotella_sp._oral_taxon_472_str._F0295	-2.94118e-06	0	0	-9.61538e-07	0.00358205
ASV1685	Porphyromonas_catoniae_F0037_unknown	-6.7406e-06	-1.29302e-05	0	-7.28677e-06	0.0281728
ASV1686	Capnocytophaga_sputigena_unknown	-8.32068e-06	-1.2725e-05	2.17782e-05	-1.78851e-07	0.0674223
ASV1687	Leptotrichia_sp._oral_taxon_212_unknown	0	0	-3.18512e-07	-1.89143e-07	0.0141316
ASV1688	Selenomonas_noxia_ATCC_43541_unknown	3.24976e-05	6.37263e-07	7.68254e-05	3.65872e-05	0.0541063
ASV169	Campylobacter_concisus_unknown	-0.000110518	-0.000152273	0.000266507	1.90177e-06	0.160637
ASV1690	Prevotella_sp._oral_taxon_472_str._F0295	1.90043e-06	-3.10745e-06	-4.10965e-06	-2.82251e-06	0.0153762
ASV1692	Treponema_sp._OMZ_804_unknown	0	0	0	0	0.0117991
ASV1693	Leptotrichia_hofstadii_DSM_21651_unknown	-8.45141e-05	-0.000188211	0.00015172	-3.93419e-05	0.144053
ASV1694	TM7_phylum_sp._oral_taxon_952_unknown_unknown	-2.89244e-05	9.12126e-07	7.99348e-06	-6.29437e-06	0.0255604
ASV1696	Leptotrichia_sp._oral_taxon_215_str._W9775_unknown	0	5.49853e-06	-5.22313e-06	-9.04575e-08	0.0152545
ASV1697	Treponema_medium_unknown	-5.64371e-06	1.33771e-05	-3.19157e-06	8.49086e-07	0.0301526
ASV1698	Campylobacter_showae_unknown	-1.38561e-06	9.23439e-06	1.58558e-05	7.28938e-06	0.0349498
ASV17	Prevotella_melaninogenica_unknown	-0.00010935	-0.000160914	0.000119835	-5.08787e-05	0.128754
ASV170	unclassified_Capnocytophaga_unknown	8.74858e-06	3.59309e-06	-8.69835e-05	-2.6644e-05	0.107886
ASV1700	Gemella_morbillorum_unknown	2.91282e-06	-4.93902e-06	3.28678e-06	-1.84737e-07	0.0208103
ASV1701	Leptotrichia_buccalis_C-1013-b_unknown	0.000524945	7.86016e-05	0.000227561	0.000272936	0.26535
ASV1702	Eikenella_corrodens_CC92I_unknown	2.60311e-05	-1.90995e-05	-7.97728e-05	-2.62914e-05	0.0950366
ASV1704	Lachnoanaerobaculum_saburreum_unknown	-2.89546e-06	8.76888e-06	-7.9443e-06	-8.22288e-07	0.0173397
ASV1705	Prevotella_unknown	-3.73466e-06	3.99526e-06	2.66243e-05	8.91907e-06	0.0339424
ASV1706	Gemella_morbillorum_unknown	0.00012924	8.81872e-05	0.000203338	0.00014084	0.198546
ASV171	Granulicatella_adiacens_ATCC_49175_unknown	-1.04548e-05	6.6815e-05	5.4718e-05	4.06769e-05	0.450984
ASV1712	Leptotrichia_hofstadii_F0254_unknown	-4.64524e-05	4.32546e-05	-5.52049e-05	-2.01668e-05	0.0680935
ASV1714	Actinoplanes_unknown	0	0	-5.78991e-06	-1.9295e-06	0.00223867
ASV1715	Prevotella_melaninogenica_unknown	0.000712332	0.000224483	0.000450728	0.000459081	0.255309
ASV1716	Streptococcus_sinensis_unknown	-8.06977e-06	3.81364e-07	1.9952e-05	4.40568e-06	0.0282413
ASV1717	Capnocytophaga_leadbetteri_unknown	5.24337e-06	-7.85907e-06	8.27067e-07	-6.13817e-07	0.0215441
ASV1718	Leptotrichia_sp._oral_taxon_498_unknown	-2.91545e-05	4.35853e-06	-2.47241e-05	-1.76954e-05	0.0529117
ASV1719	Leptotrichia_sp._oral_taxon_417_unknown	0	0	0	0	0.00869108
ASV172	Capnocytophaga_sp._oral_taxon_323_unknown	0.000211231	0.000201591	-2.8377e-05	0.000131229	0.236316
ASV1722	Capnocytophaga_leadbetteri_unknown	1.08014e-05	-2.6831e-05	-5.2845e-05	-2.18742e-05	0.0547051
ASV1723	Campylobacter_showae_unknown	1.02328e-05	-8.24154e-06	-1.67167e-05	-5.29241e-06	0.0226735
ASV1725	Capnocytophaga_sputigena_unknown	0	0	0	0	0.00184599
ASV1726	Veillonella_parvula_unknown	0	0	0	0	0.00885664
ASV1727	Treponema_phagedenis_unknown	4.84136e-06	-7.44682e-06	7.60336e-06	1.01965e-06	0.0151529
ASV1729	Leptotrichia_buccalis_C-1013-b_unknown	3.90148e-06	2.1849e-05	3.32534e-05	1.86927e-05	0.0420833
ASV173	Leptotrichia_shahii_DSM_19757_unknown	6.34921e-06	-3.08721e-06	5.59383e-06	3.60686e-06	0.0195686
ASV1730	Campylobacter_gracilis_unknown	-1.4275e-05	4.85762e-05	2.46955e-05	1.98346e-05	0.121695
ASV1731	Lautropia_mirabilis_unknown	-7.92321e-05	-2.57666e-05	7.9826e-05	-7.82837e-06	0.0671316
ASV1732	Porphyromonas_sp._oral_taxon_278_str._W7784	0	9.45891e-07	-2.4542e-06	-9.55857e-07	0.0158619
ASV1733	Gramella_fulva_unknown	3.33333e-06	0	5.88745e-06	2.68679e-06	0.0174187
ASV1734	Fusobacterium_nucleatum_subsp._vincentii_unknown	4.16667e-07	-2.77778e-06	-1.19759e-05	-4.37865e-06	0.0117183
ASV1735	Streptococcus_mitis_unknown	5.22413e-05	1.55721e-05	7.31206e-05	4.50899e-05	0.0927993
ASV1736	Stomatobaculum_longum_unknown	-5.56402e-06	-2.49315e-06	-2.77778e-06	-3.88299e-06	0.00946886
ASV1737	Prevotella_sp._oral_taxon_317_str._F0108	-3.93917e-05	-2.76814e-05	4.52728e-05	-7.01038e-06	0.0363434
ASV1739	Capnocytophaga_sp._oral_taxon_412_str._F0487	2.5641e-06	0	-4.18118e-07	8.69011e-07	0.00785094
ASV174	Neisseria_mucosa_unknown	5.61549e-06	-4.84007e-05	-0.000100937	-4.95e-05	0.210509
ASV1740	Streptococcus_sp._oral_taxon_056_str._F0418_unknown	-1.37409e-05	2.41288e-05	1.40224e-05	8.807e-06	0.0210067
ASV1742	Kingella_denitrificans_unknown	-2.43902e-06	-2.02703e-07	-1.75243e-05	-6.08923e-06	0.0152519
ASV1743	Prevotella_melaninogenica_unknown	8.1203e-06	7.58879e-06	2.7027e-06	6.23202e-06	0.0156781
ASV1749	Lachnoanaerobaculum_sp._MSX33_unknown	1.07263e-05	-7.43781e-06	6.12611e-07	-2.48886e-07	0.043103
ASV175	Capnocytophaga_sp._oral_taxon_903_unknown	-3.46108e-05	-3.36844e-05	-6.29958e-05	-4.01882e-05	0.0854452
ASV1750	Neisseria_sicca_VK64_unknown	5.51758e-05	-0.000106919	0.000144748	3.23181e-05	0.135878
ASV1751	Prevotella_melaninogenica_unknown	2.13388e-06	-2.85714e-06	5.12235e-06	8.24163e-07	0.0403706
ASV1754	Porphyromonas_catoniae_F0037_unknown	1.15921e-05	-5.55443e-06	-2.5382e-06	1.47228e-06	0.0708686
ASV1756	Chryseobacterium_sp._FDAARGOS_1104	-2.24827e-06	1.85207e-05	-8.05473e-06	2.56276e-06	0.0207445
ASV1757	Corynebacterium_durum_F0235_unknown	-2.95013e-05	-1.92669e-05	-2.0065e-06	-1.67194e-05	0.0322366
ASV1758	Porphyromonas_sp._oral_taxon_279_str._F0450	0	0	0	0	0
ASV1759	Leptotrichia_shahii_DSM_19757_unknown	-5.02828e-06	-2.24152e-05	5.12453e-06	-7.67203e-06	0.0169597
ASV176	Campylobacter_showae_unknown	-7.11591e-06	1.09874e-06	-1.51679e-05	-3.9074e-06	0.0815366
ASV1760	Fusobacterium_hwasookii_unknown	3.30394e-05	-5.86137e-06	-2.92889e-05	-1.02591e-06	0.0449497
ASV1762	Streptococcus_mitis_unknown	-4.49473e-05	-8.87643e-05	-1.55207e-05	-5.08988e-05	0.0661319
ASV1765	Capnocytophaga_sputigena_unknown	-1.23789e-05	-9.40134e-06	-7.89146e-05	-3.3537e-05	0.0750507
ASV1767	Campylobacter_concisus_unknown	-1.42139e-05	0	-1.15126e-05	-8.43432e-06	0.0148775
ASV1768	Porphyromonas_sp._oral_taxon_279_str._F0450	0	0	5.27778e-06	1.75452e-06	0.020449
ASV1771	Bacteroidetes_oral_taxon_274_str._F0058_unknown	3.125e-06	0	0	9.43396e-07	0.0115535
ASV1772	Fusobacterium_nucleatum_subsp._animalis_unknown	3.25909e-05	-4.8441e-05	-4.5495e-06	-7.10931e-06	0.0917227
ASV1773	Lactobacillus_jensenii_unknown	2.47023e-05	-2.9924e-05	-1.2785e-05	-5.65199e-06	0.0795999
ASV1774	Prevotella_sp._oral_taxon_472_str._F0295	-4.24779e-05	-3.08018e-05	2.81924e-05	-1.5518e-05	0.0800729
ASV1776	Neisseria_sicca_unknown	2.7027e-06	1.29672e-05	2.5e-06	6.24695e-06	0.0223336
ASV1778	Aggregatibacter_aphrophilus_unknown	-2.32558e-06	-1.06349e-05	-8.61476e-06	-6.94198e-06	0.0106791
ASV1779	Proteobacteria_unknown_unknown	-1.0958e-05	-7.90598e-06	1.62114e-06	-5.3947e-06	0.0164028
ASV178	Firmicutes_unknown_unknown	6.21071e-05	0.000104723	0.000410281	0.000190223	0.238754
ASV1780	Streptococcus_cristatus_ATCC_51100_unknown	-1.13274e-05	9.37429e-06	-7.30212e-06	-3.54559e-06	0.0226496
ASV1781	Rhizobiales_bacterium_IZ6_unknown_unknown	1.8315e-07	5.44118e-06	-2.5e-06	8.44003e-07	0.0132214
ASV1783	Prevotella_sp._oral_taxon_472_str._F0295	-3.79229e-06	-9.23183e-06	-6.43966e-06	-6.7475e-06	0.0421797
ASV1786	Neisseria_sp._oral_taxon_014_str._F0314_unknown	3.20512e-06	-1.92324e-05	-6.79282e-05	-2.87327e-05	0.0868925
ASV1787	Kingella_denitrificans_unknown	-1.78791e-07	0	-1.41974e-05	-4.59405e-06	0.0275976
ASV1788	Cardiobacterium_valvarum_F0432_unknown	0	1.92555e-07	-5.48048e-06	-1.81833e-06	0.0116178
ASV179	Capnocytophaga_gingivalis_ATCC_33624_unknown	-6.91958e-06	-2.88181e-05	-1.74275e-05	-1.6522e-05	0.0636591
ASV1791	Gemella_morbillorum_unknown	-2.68014e-05	-2.89926e-06	5.12257e-06	-8.47298e-06	0.0445168
ASV1793	Leptotrichia_wadei_unknown	2.99286e-06	-5.64237e-06	-1.83591e-06	-7.96391e-07	0.0421459
ASV1798	Bacteroidetes_oral_taxon_274_str._F0058_unknown	3.36967e-05	0.000111226	4.05064e-05	6.04373e-05	0.0693989
ASV18	Streptococcus_sobrinus_unknown	0.000662235	0.0001101	0.000196497	0.000323379	0.279797
ASV180	Eubacterium_nodatum_ATCC_33099_unknown	-2.63425e-05	-8.10635e-05	-2.48883e-05	-4.508e-05	0.0823614
ASV1800	Campylobacter_rectus_unknown	-9.92231e-06	5.63492e-06	6.08311e-06	6.24408e-07	0.0287806
ASV1802	Prevotella_melaninogenica_unknown	-6.46396e-06	-2.14923e-05	-3.99376e-05	-2.34725e-05	0.0452343
ASV1804	Acetobacter_sp._KACC_21233_unknown	-7.99763e-06	1.54448e-05	6.41201e-06	4.09768e-06	0.0234889
ASV1805	Lachnoanaerobaculum_saburreum_F0468_unknown	-8.8597e-08	6.69767e-06	3.33333e-06	2.87299e-06	0.0260936
ASV1807	Leptotrichia_sp._oral_taxon_417_unknown	-5.09956e-06	2.55441e-06	2.97358e-06	1.42948e-08	0.0238669
ASV181	Streptococcus_intermedius_unknown	8.20995e-06	2.80458e-06	-5.51932e-06	1.73392e-06	0.025044
ASV1810	Moraxella_cuniculi_unknown	0	-1.33308e-05	-5.27778e-06	-6.50649e-06	0.0105222
ASV1811	Acetobacter_sp._KACC_21233_unknown	-3.86105e-06	2.07311e-06	-5.0782e-06	-3.48411e-06	0.0228084
ASV1813	Prevotella_pleuritidis_F0068_unknown	-7.28578e-05	-3.48688e-05	7.47836e-05	-1.21907e-05	0.0704758
ASV1814	Campylobacter_concisus_13826_unknown	-1.09845e-05	-1.88452e-05	2.04908e-05	-3.56312e-06	0.0282106
ASV1816	Arachnia_propionica_unknown	-4.2957e-06	-1.31457e-06	1.61215e-05	2.48857e-06	0.0629302
ASV1817	Aggregatibacter_aphrophilus_unknown	5.84334e-06	-8.92731e-06	-1.37666e-05	-5.38082e-06	0.0155781
ASV1819	Capnocytophaga_leadbetteri_unknown	-1.99757e-06	-1.27297e-05	-1.4021e-05	-9.80995e-06	0.0317873
ASV182	Prevotella_oulorum_JCM_14966_unknown	-2.78763e-05	-6.63097e-05	0.000365242	9.16856e-05	0.322067
ASV1820	Prevotella_sp._oral_taxon_376_unknown	4.27771e-05	-3.9472e-05	8.09692e-05	2.83992e-05	0.0940432
ASV1823	Megasphaera_micronuciformis_F0359_unknown	5.44261e-05	-7.67585e-06	0.000164272	6.65171e-05	0.103057
ASV1826	Leptotrichia_sp._oral_taxon_223_unknown	-6.66045e-06	6.72382e-06	-9.45437e-06	-3.76463e-06	0.0173488
ASV1827	Leptotrichia_sp._oral_taxon_417_unknown	2.27273e-06	2.7027e-06	0	1.66667e-06	0.00457944
ASV1828	Leptotrichia_hofstadii_DSM_21651_unknown	-5.41126e-06	-4.65368e-06	2.77778e-06	-2.70558e-06	0.0772627
ASV1829	Capnocytophaga_leadbetteri_unknown	-1.2362e-05	-1.16416e-05	2.04796e-05	-1.74226e-06	0.0291005
ASV183	Eubacterium_infirmum_F0142_unknown	0.000285417	0.000102054	2.88282e-05	0.000129898	0.298024
ASV1830	Campylobacter_concisus_13826_unknown	1.52341e-05	-1.26544e-05	-5.59333e-06	-3.88685e-07	0.0370954
ASV1836	Lachnoanaerobaculum_saburreum_unknown	2.5e-06	-6.68592e-06	-5.00313e-06	-2.88787e-06	0.015953
ASV1837	Bacteroidales_unknown_unknown	-5.87544e-06	0	-4.92492e-06	-3.54206e-06	0.0114499
ASV1838	Fusobacterium_nucleatum_subsp._animalis_unknown	0	0	-5.71429e-06	-1.76297e-06	0.00762152
ASV1839	Capnocytophaga_endodontalis_unknown	6.79016e-05	8.79196e-05	0.000342257	0.000167551	0.191393
ASV1843	Prevotella_sp._oral_taxon_317_str._F0108	4.67707e-05	-6.50906e-05	4.11387e-05	7.38089e-06	0.0531596
ASV1844	Streptococcus_intermedius_unknown	0	0	0	0	0.0016582
ASV185	Leptotrichia_sp._oral_taxon_417_unknown	2.41084e-06	-7.81121e-05	0.000105784	1.24552e-05	0.106096
ASV1851	Fusobacterium_hwasookii_unknown	2.22222e-06	-2.27273e-06	6.06061e-06	1.86259e-06	0.0173519
ASV1852	Fusobacterium_unknown_unknown	-8.2151e-06	-3.50163e-05	4.03982e-05	-1.25471e-06	0.0707234
ASV1856	Leptotrichia_sp._oral_taxon_417_unknown	9.33468e-06	-2.65958e-05	-1.1543e-05	-1.02719e-05	0.0261898
ASV1858	Leptotrichia_buccalis_C-1013-b_unknown	2.86559e-05	-4.11612e-05	5.31436e-07	-3.67986e-06	0.0326037
ASV1859	Streptococcus_cristatus_ATCC_51100_unknown	6.84417e-05	-2.85478e-05	5.09852e-05	3.17016e-05	0.089527
ASV186	Prevotella_marshii_DSM_16973_=_JCM_13450_unknown	-2.31914e-06	-6.41041e-07	-7.84443e-07	-1.92495e-06	0.0223565
ASV1860	Campylobacter_gracilis_unknown	-7.29903e-06	-1.28423e-05	-1.27503e-05	-1.16885e-05	0.020705
ASV1862	Catonella_morbi_ATCC_51271_unknown	9.18816e-06	-2.59502e-05	-3.92358e-06	-6.64477e-06	0.0420177
ASV1863	Blautia_hansenii_DSM_20583_unknown	2.70526e-06	-1.19138e-05	1.90831e-05	2.64883e-06	0.025814
ASV1864	Chryseobacterium_sp._FDAARGOS_1104	3.36155e-06	-3.27118e-07	7.73684e-06	3.28243e-06	0.0127054
ASV1865	Leptotrichia_sp._oral_taxon_221_unknown	0	0	0	0	0.00145264
ASV1866	[Eubacterium]_yurii_subsp._margaretiae_ATCC_43715_unknown	-6.8621e-06	2.23214e-06	0	-1.6551e-06	0.00636302
ASV1869	Peptostreptococcaceae_bacterium_oral_taxon_081_unknown	9.33029e-06	-2.37546e-05	-1.3893e-05	-8.71445e-06	0.0722673
ASV187	Mycobacteriaceae_unknown_unknown	-5.76511e-06	-2.9276e-06	-3.27868e-05	-1.38373e-05	0.020367
ASV1870	Fusobacterium_nucleatum_subsp._vincentii_unknown	-4.16088e-06	-3.6181e-05	-3.70595e-05	-2.51013e-05	0.0357772
ASV1871	Fusobacterium_sp._oral_taxon_203_unknown	0	7.86704e-06	0	2.8314e-06	0.00387468
ASV1873	Gemella_haemolysans_M341_unknown	-1.98783e-05	-1.29066e-05	1.67045e-05	-5.60527e-06	0.0370911
ASV1875	Porphyromonas_catoniae_F0037_unknown	0	0	0	0	0.00629247
ASV1878	Aggregatibacter_sp._2125159857_unknown	-2.07329e-05	-5.25275e-06	1.8315e-07	-8.93252e-06	0.0201477
ASV1879	Prevotella_buccae_unknown	3.56061e-06	-1.77588e-06	-3.09404e-06	-8.62221e-07	0.0171226
ASV188	Fusobacterium_unknown_unknown	0.000741393	0.000514168	0.000162142	0.000467508	0.366592
ASV1882	Lachnospiraceae_oral_taxon_107_str._F0167_unknown	5.2027e-06	0	-2.5641e-06	8.48238e-07	0.00891321
ASV1884	Mogibacterium_diversum_unknown	3.62913e-05	0.000160089	-2.20947e-05	5.61594e-05	0.208883
ASV1885	Leptotrichia_shahii_DSM_19757_unknown	2.63158e-06	-2.12766e-06	0	-7.76277e-09	0.0122191
ASV1887	Granulicatella_adiacens_ATCC_49175_unknown	-1.24664e-05	-1.58336e-05	1.29281e-05	-2.23708e-06	0.0418605
ASV1889	Catonella_morbi_ATCC_51271_unknown	1.93368e-05	-5.82548e-07	-3.42947e-07	6.27483e-06	0.0222674
ASV189	Capnocytophaga_sputigena_unknown	-1.88741e-05	1.38611e-05	-3.43955e-05	-1.43878e-05	0.0405594
ASV1890	Eikenella_corrodens_CC92I_unknown	0	0	0	0	0
ASV1892	Veillonella_parvula_unknown	2.91732e-05	9.54233e-06	-5.40507e-06	1.06718e-05	0.0316159
ASV1895	Clostridium_unknown	2.7027e-06	2.38102e-05	1.74058e-06	9.14464e-06	0.0225214
ASV1896	Streptococcus_sanguinis_SK330_unknown	-7.54551e-06	-5.40469e-05	-2.65199e-08	-1.98881e-05	0.127504
ASV1897	Prevotella_sp._oral_taxon_299_str._F0039	2.46907e-05	-9.11082e-05	-3.23558e-05	-3.39883e-05	0.0645304
ASV1898	Leptotrichia_sp._oral_taxon_212_unknown	-1.17502e-05	-1.20177e-05	-2.44889e-05	-1.68168e-05	0.0543177
ASV1899	Haemophilus_sp._HMSC068C11_unknown	2.71004e-05	9.04748e-06	2.14705e-05	2.05039e-05	0.071521
ASV19	Haemophilus_unknown_unknown	-0.00023648	-2.24008e-05	-0.000162209	-0.000144756	0.375338
ASV190	Streptococcus_sanguinis_SK150_unknown	0.000867155	0.000245868	0.00185694	0.000986459	0.702438
ASV1900	Lachnospiraceae_oral_taxon_107_str._F0167_unknown	4.61482e-06	5.04012e-06	9.37776e-06	5.535e-06	0.0488023
ASV1902	unclassified_Prevotella_unknown	6.40266e-06	2.30588e-06	-1.52666e-05	-1.85528e-06	0.0273682
ASV1904	Capnocytophaga_sp._oral_taxon_863_str._F0517	5.36009e-06	5.2168e-06	-1.52816e-05	-1.95777e-06	0.0113638
ASV1905	Capnocytophaga_sp._FDAARGOS_737_unknown	-3.6008e-06	4.66568e-06	-7.13542e-06	-2.81485e-06	0.0395295
ASV1908	Lachnospiraceae_bacterium_oral_taxon_096_unknown	0	-2.77778e-06	-5.2381e-06	-2.81662e-06	0.00753266
ASV191	Aggregatibacter_sp._2125159857_unknown	-7.41801e-05	-0.000106791	-6.56877e-05	-7.93634e-05	0.119042
ASV1911	Leptotrichia_sp._oral_taxon_417_unknown	-2.77778e-06	-1.09967e-05	5.81262e-06	-2.79367e-06	0.0147821
ASV1912	Campylobacter_gracilis_unknown	-1.15946e-05	-1.4657e-06	-9.61478e-06	-7.12885e-06	0.0417476
ASV1913	Catonella_morbi_ATCC_51271_unknown	7.281e-05	1.83932e-05	-3.11633e-05	1.89067e-05	0.0941731
ASV1915	Prevotella_unknown	0.00483608	0.00210509	0.00291644	0.00325506	1.13901
ASV1916	[Eubacterium]_yurii_subsp._margaretiae_ATCC_43715_unknown	2.02703e-07	-2.27273e-06	0	-9.33095e-07	0.00680791
ASV1917	Corynebacterium_durum_F0235_unknown	-2.86679e-05	-8.35793e-06	-1.81659e-05	-1.86591e-05	0.0389485
ASV1919	Aggregatibacter_sp._2125159857_unknown	-1.34467e-05	2.07039e-07	2.0889e-06	-3.53531e-06	0.0149398
ASV192	Prevotella_melaninogenica_unknown	0.000106328	-8.07052e-05	0.000548163	0.000186152	0.273626
ASV1920	[Eubacterium]_yurii_subsp._margaretiae_ATCC_43715_unknown	-1.12648e-05	1.8687e-05	1.05629e-05	6.25922e-06	0.0200196
ASV1921	Megasphaera_micronuciformis_F0359_unknown	-3.94591e-05	-6.16943e-05	7.43966e-05	-6.93055e-06	0.0639283
ASV1922	Prevotella_sp._oral_taxon_317_str._F0108	0	0	8.18713e-06	2.72925e-06	0.00340064
ASV1924	Aggregatibacter_aphrophilus_unknown	0	2.5641e-06	4.52072e-06	2.66618e-06	0.0283341
ASV1925	Capnocytophaga_unknown	-8.44261e-06	-7.28438e-06	-1.48664e-06	-5.61912e-06	0.0415232
ASV1926	Streptococcus_mitis_unknown	5.89631e-05	5.66371e-05	2.96086e-06	4.51794e-05	0.122406
ASV1927	Lachnospiraceae_oral_taxon_107_str._F0167_unknown	4.26941e-05	0.000527337	0.000225738	0.000263653	0.241513
ASV1928	Leptotrichia_sp._oral_taxon_417_unknown	-6.51802e-06	2.52251e-05	-1.23875e-06	6.15933e-06	0.0576343
ASV1929	Eikenella_corrodens_CC92I_unknown	0.00014273	-9.88232e-05	9.71329e-05	4.35563e-05	0.168801
ASV1930	Parvimonas_sp._oral_taxon_393_str._F0440_unknown	-5.62424e-05	-8.62812e-05	0.000326082	5.89848e-05	0.16094
ASV1932	Neisseria_elongata_subsp._glycolytica_unknown	0	-6.05017e-06	1.13443e-07	-1.70992e-06	0.0081877
ASV1936	Campylobacter_showae_unknown	-8.40555e-06	2.55848e-05	0.000108315	4.05089e-05	0.0810402
ASV1938	Granulicatella_adiacens_ATCC_49175_unknown	1.40077e-05	7.50539e-06	-2.53801e-05	-2.16629e-06	0.0503308
ASV1939	Eikenella_exigua_unknown	-6.54272e-05	2.01064e-05	-3.35279e-05	-2.78505e-05	0.0595033
ASV194	Lachnospiraceae_oral_taxon_107_str._F0167_unknown	-3.40079e-05	-9.37169e-05	1.71292e-05	-3.702e-05	0.0583816
ASV1941	Campylobacter_concisus_unknown	-7.31599e-08	5.15506e-05	1.38309e-05	2.01251e-05	0.0561726
ASV1943	Lachnoanaerobaculum_sp._MSX33_unknown	-2.55026e-05	-3.04175e-05	2.25209e-06	-1.95739e-05	0.045255
ASV1944	Fusobacterium_hwasookii_unknown	-2.40255e-06	-2.37918e-05	2.13153e-05	-2.3212e-06	0.0771905
ASV195	Neisseria_animaloris_unknown	7.84431e-05	-4.32255e-05	-8.69138e-06	7.1407e-06	0.115155
ASV1951	Lachnospiraceae_oral_taxon_107_str._F0167_unknown	5.90278e-06	1.55086e-05	-1.75593e-05	1.60711e-07	0.0334177
ASV1952	Capnocytophaga_sp._oral_taxon_412_str._F0487	-8.51078e-06	-1.62026e-05	8.8141e-06	-5.59005e-06	0.0216916
ASV1955	Fusobacterium_nucleatum_subsp._animalis_unknown	2.50095e-05	-8.28744e-05	0.00026301	6.50864e-05	0.112592
ASV1956	Selenomonas_sputigena_ATCC_35185_unknown	-5.68492e-06	-2.37373e-06	3.65315e-06	-1.18722e-06	0.0208151
ASV1957	Capnocytophaga_sp._FDAARGOS_737_unknown	0	0	2.94118e-06	9.09091e-07	0.00925387
ASV1958	Lactobacillus_jensenii_1153_unknown	-1.93053e-05	-2.97649e-05	-5.44548e-05	-3.30782e-05	0.0374244
ASV1959	Fusobacterium_sp._oral_taxon_203_unknown	1.41981e-05	1.28422e-05	-1.66898e-05	2.44694e-06	0.0471204
ASV196	Rothia_aeria_F0184_unknown	-1.79706e-05	-4.31148e-05	-2.63577e-05	-2.79178e-05	0.0859462
ASV1960	Lachnoanaerobaculum_sp._MSX33_unknown	4.95852e-05	-1.85145e-05	-1.82199e-07	1.01184e-05	0.0578953
ASV1961	Chryseobacterium_arthrosphaerae_unknown	-8.99296e-06	1.35658e-05	-6.55935e-06	-7.99175e-09	0.0237058
ASV1963	Fusobacterium_hwasookii_unknown	1.07512e-05	-2.62803e-05	3.75939e-05	8.22746e-06	0.0358413
ASV1964	Leptotrichia_buccalis_C-1013-b_unknown	5.623e-05	1.30157e-05	2.3114e-05	3.12093e-05	0.0328843
ASV1965	Capnocytophaga_leadbetteri_unknown	2.94118e-06	-1.03033e-05	-3.0991e-05	-1.3378e-05	0.0221727
ASV1966	Porphyromonas_sp._oral_taxon_278_str._W7784	1.69776e-05	1.95949e-05	4.09386e-06	1.28869e-05	0.02534
ASV1967	Treponema_sp._OMZ_804_unknown	6.99391e-06	-4.10013e-05	0.000125887	2.72515e-05	0.0946299
ASV1968	Leptotrichia_sp._oral_taxon_225_str._F0581_unknown	-7.00669e-05	1.54795e-05	0.000162822	3.44124e-05	0.101439
ASV1969	Rothia_aeria_F0184_unknown	-4.54081e-06	-2.03523e-05	6.10128e-05	9.59205e-06	0.0434386
ASV197	Leptotrichia_sp._oral_taxon_417_unknown	-4.51343e-05	-6.24157e-05	4.71694e-06	-3.24306e-05	0.0539022
ASV1970	Chryseobacterium_arthrosphaerae_unknown	2.67995e-05	-4.22708e-05	-6.00855e-05	-2.35915e-05	0.0592014
ASV1972	Aggregatibacter_sp._2125159857_unknown	-4.72091e-05	7.81084e-05	2.42679e-06	1.07747e-05	0.0731391
ASV1973	Treponema_vincentii_ATCC_35580_unknown	2.00005e-05	3.70649e-06	-6.69084e-07	7.22341e-06	0.0331664
ASV1975	Kingella_oralis_unknown	-2.81363e-05	-2.32611e-05	4.65311e-05	-2.45095e-06	0.0859885
ASV1976	Actinomyces_sp._oral_taxon_180_str._F0310_unknown	1.82005e-06	5.48406e-07	-2.1643e-06	-3.27509e-08	0.0141984
ASV1979	Lachnoanaerobaculum_saburreum_unknown	-1.02951e-05	0	-5.66483e-06	-5.56006e-06	0.00825681
ASV198	Neisseria_perflava_unknown	-3.05109e-05	-8.22189e-05	3.94504e-05	-2.2009e-05	0.215823
ASV1980	Gemella_haemolysans_M341_unknown	6.10942e-06	-4.90435e-05	0.00018489	4.55173e-05	0.117601
ASV1981	Anaerocolumna_sedimenticola_unknown	1.09108e-05	1.16853e-06	4.65616e-06	4.89282e-06	0.0235735
ASV1983	Kingella_denitrificans_unknown	5.04245e-06	-1.28927e-05	-1.09458e-05	-6.61219e-06	0.0277982
ASV1984	Solobacterium_moorei_F0204_unknown	-5.73312e-06	-1.85379e-05	4.79013e-05	8.47135e-06	0.0463933
ASV1985	Arachnia_propionica_unknown	1.82419e-05	6.17969e-06	-5.9026e-06	5.60993e-06	0.0284108
ASV1988	Capnocytophaga_gingivalis_ATCC_33624_unknown	7.14556e-06	-5.48872e-06	5.42125e-06	2.49369e-06	0.0178152
ASV199	Parvimonas_sp._oral_taxon_393_str._F0440_unknown	8.01001e-05	0.000454449	0.000198062	0.000243447	0.23496
ASV1991	Fusobacterium_sp._oral_taxon_203_unknown	-4.34985e-06	1.82515e-05	-1.27687e-05	1.63444e-06	0.0638771
ASV1994	Leptotrichia_sp._oral_taxon_223_unknown	-7.75978e-06	-1.02536e-05	-3.22581e-06	-7.08581e-06	0.0145898
ASV1995	Oribacterium_sp._oral_taxon_078_str._F0262_unknown	-1.08058e-05	0	-6.76768e-06	-6.25714e-06	0.00925041
ASV1997	Campylobacter_showae_unknown	2.43902e-06	0	2.7027e-06	1.79462e-06	0.0116301
ASV2	Streptococcus_mutans_unknown	0.00453984	0.000523165	0.0033962	0.00279865	1.37334
ASV20	Capnocytophaga_gingivalis_ATCC_33624_unknown	0.000165252	3.26929e-05	-0.000146451	1.53974e-05	0.222262
ASV200	Prevotella_pallens_ATCC_700821_unknown	-1.1203e-05	5.97148e-06	-1.45003e-05	-6.47064e-06	0.0198245
ASV2001	Prevotella_sp._oral_taxon_376_unknown	-3.60571e-05	-6.0702e-05	-5.05136e-05	-4.83677e-05	0.0927679
ASV2002	Treponema_sp._OMZ_806_unknown	0.000140115	0.000106716	0.000422133	0.000218498	0.274988
ASV2003	Actinomycetia_unknown_unknown	0	2.77778e-06	0	9.25926e-07	0.00413496
ASV2004	Porphyromonas_catoniae_F0037_unknown	-1.89893e-05	-4.69727e-06	-2.77778e-06	-8.97267e-06	0.0154272
ASV2008	Capnocytophaga_sp._oral_taxon_863_str._F0517	-5.83665e-06	3.14527e-05	2.43457e-05	1.64797e-05	0.0578298
ASV201	Leptotrichia_goodfellowii_F0264_unknown	7.28603e-06	-0.000117647	2.0323e-05	-2.73595e-05	0.124505
ASV2010	Lachnospiraceae_bacterium_oral_taxon_096_unknown	-3.125e-06	0	-2.77778e-06	-1.87897e-06	0.00821067
ASV2011	Prevotella_nigrescens_ATCC_33563_unknown	6.29639e-07	4.8949e-06	-6.36467e-06	9.42267e-08	0.0250777
ASV2012	Leptotrichia_sp._oral_taxon_417_unknown	1.86827e-06	1.49027e-05	5.78289e-05	2.4673e-05	0.0402147
ASV2014	Kingella_denitrificans_unknown	2.76961e-05	-5.96492e-05	8.40612e-05	1.47292e-05	0.0573526
ASV2017	Neisseria_unknown_unknown	0	-2.94118e-06	1.40998e-05	3.6641e-06	0.0195372
ASV2019	Treponema_sp._OMZ_804_unknown	3.08999e-06	-1.40673e-05	-6.51522e-05	-2.68036e-05	0.0603161
ASV202	Prevotella_marshii_DSM_16973_=_JCM_13450_unknown	-2.4315e-05	1.6241e-05	1.31803e-05	3.41216e-06	0.0639034
ASV2020	Porphyromonas_catoniae_F0037_unknown	0	0	0	0	0.00207212
ASV2023	Capnocytophaga_sp._FDAARGOS_737_unknown	4.71175e-06	4.89814e-06	3.82967e-06	4.67946e-06	0.0246509
ASV2024	Treponema_medium_unknown	0	0	1.07583e-05	3.72227e-06	0.0143199
ASV2026	Sneathia_vaginalis_unknown	-1.53526e-05	-5.01059e-05	-3.26272e-05	-3.3175e-05	0.030387
ASV2027	Bacteroidetes_oral_taxon_274_str._F0058_unknown	-2.99925e-06	1.31579e-07	8.75316e-06	1.53924e-06	0.0195356
ASV2029	Shuttleworthia_satelles_DSM_14600_unknown	4.47971e-05	1.97214e-05	3.77596e-06	2.26133e-05	0.0654094
ASV203	Chryseobacterium_sp._FDAARGOS_1104	0.000286941	9.81817e-05	-0.000230418	4.81209e-05	0.251405
ASV2030	Treponema_sp._OMZ_804_unknown	-2.65847e-05	-7.95652e-05	-3.65601e-05	-4.73686e-05	0.0432602
ASV2031	Gemella_haemolysans_M341_unknown	8.73945e-05	-1.67895e-05	0.000120007	6.18875e-05	0.169133
ASV2032	Fusobacterium_hwasookii_unknown	1.38424e-05	0.000168662	5.33789e-05	7.80761e-05	0.0680556
ASV2033	Scardovia_wiggsiae_F0424_unknown	3.64737e-05	-3.7398e-06	7.47442e-05	3.29548e-05	0.10746
ASV2034	Fusobacterium_nucleatum_subsp._animalis_unknown	-6.98027e-06	-6.17625e-06	-4.70443e-05	-2.04649e-05	0.0402011
ASV2037	Cardiobacterium_hominis_unknown	7.10269e-06	2.33319e-05	-4.32272e-06	8.87387e-06	0.0237014
ASV2038	Oribacterium_sinus_F0268_unknown	7.96946e-06	-1.19519e-05	2.54597e-06	-2.51745e-07	0.0164602
ASV2040	Capnocytophaga_sp._oral_taxon_863_str._F0517	9.10816e-06	-9.02778e-06	-5.88566e-06	-1.88052e-06	0.0279608
ASV2042	Propionibacterium_sp._oral_taxon_192_str._F0372_unknown	-2.77778e-06	2.43902e-06	5.56402e-06	1.84246e-06	0.0134443
ASV2043	Actinomyces_dentalis_DSM_19115_unknown	4.42636e-05	9.87339e-05	0.000100056	7.77833e-05	0.182432
ASV2044	Leptotrichia_sp._oral_taxon_223_unknown	-1.11481e-05	-2.94118e-06	2.77778e-06	-3.69063e-06	0.00756078
ASV2046	Johnsonella_ignava_ATCC_51276_unknown	0.000429243	-0.000100363	0.000371037	0.000234254	0.230989
ASV2047	Fusobacterium_sp._HMSC064B11_unknown	-3.0303e-06	-1.2147e-06	5.26316e-06	7.92751e-07	0.0128601
ASV2048	Anaerocolumna_cellulosilytica_unknown	1.37368e-05	3.33987e-05	2.79702e-05	2.27116e-05	0.0692699
ASV2049	Alloprevotella_tannerae_ATCC_51259_unknown	-2.37562e-06	-1.93457e-05	1.49516e-05	-2.54357e-06	0.0282211
ASV205	Capnocytophaga_sputigena_unknown	0.000104262	2.27079e-05	6.70506e-06	4.28225e-05	0.114184
ASV2050	Leptotrichia_sp._oral_taxon_225_str._F0581_unknown	8.02732e-05	-5.71464e-05	-8.21303e-05	-1.94339e-05	0.140818
ASV2051	Leptotrichia_buccalis_C-1013-b_unknown	-3.52063e-05	1.74842e-05	8.92489e-05	2.08303e-05	0.101892
ASV2052	Prevotella_sp._oral_taxon_472_str._F0295	8.71941e-06	0	-2.91104e-06	1.93696e-06	0.0119455
ASV2053	Neisseria_brasiliensis_unknown	0	0	0	0	0.00354895
ASV2055	Lachnoanaerobaculum_sp._MSX33_unknown	6.16371e-06	-1.86555e-05	-4.23903e-05	-1.86767e-05	0.0491838
ASV2057	Capnocytophaga_sp._oral_taxon_412_str._F0487	-4.96687e-07	1.86282e-05	3.59423e-05	1.77678e-05	0.0449094
ASV2058	Aggregatibacter_sp._oral_taxon_513_unknown	0	0	-2.38095e-06	-8.84956e-07	0.00344888
ASV206	Firmicutes_unknown_unknown	0.000162243	-0.000119619	-8.79481e-05	-1.83269e-05	0.224859
ASV2060	Lachnospiraceae_bacterium_oral_taxon_500_unknown	-7.13666e-06	8.4651e-05	7.79278e-06	2.86721e-05	0.0874751
ASV2064	Treponema_vincentii_ATCC_35580_unknown	-1.62307e-05	6.10222e-05	0.000279736	0.000107629	0.135036
ASV2066	Campylobacter_showae_unknown	2.85714e-06	3.31481e-06	-3.25587e-06	9.23479e-07	0.0140368
ASV2069	Prevotella_sp._oral_taxon_472_str._F0295	1.83513e-06	4.65145e-05	2.21618e-05	2.38777e-05	0.0328969
ASV207	Streptococcus_sp._LPB0220_unknown	-0.000235612	7.92562e-05	0.00049102	0.000102315	0.351258
ASV2071	Prevotella_intermedia_17_unknown	-5.79832e-06	2.94118e-06	9.18019e-06	2.65834e-06	0.0158324
ASV2073	Campylobacter_gracilis_unknown	3.05503e-06	-5.22743e-06	1.08333e-05	2.68046e-06	0.0280802
ASV2074	Lachnoanaerobaculum_saburreum_F0468_unknown	3.0303e-06	0	-2.94118e-06	-5.84405e-08	0.0207198
ASV2075	Chryseobacterium_arthrosphaerae_unknown	-1.37749e-05	2.77778e-06	-2.21973e-05	-1.08734e-05	0.027934
ASV2076	Treponema_vincentii_F0403_unknown	-1.23253e-05	1.9656e-05	-1.01489e-05	-1.96912e-06	0.043266
ASV2078	Capnocytophaga_unknown	-6.45833e-06	0	-2.63678e-07	-1.90443e-06	0.00794728
ASV208	Capnocytophaga_sp._FDAARGOS_737_unknown	-2.53469e-05	-1.45262e-05	5.16058e-05	2.19582e-06	0.0722669
ASV2080	Lachnoanaerobaculum_sp._MSX33_unknown	0	0	0	0	0.00247414
ASV2081	Capnocytophaga_leadbetteri_unknown	-2.01445e-05	-5.62965e-06	-7.70583e-06	-1.09742e-05	0.0173985
ASV2083	Leptotrichia_sp._oral_taxon_212_unknown	0	5.26681e-06	0	1.77492e-06	0.00431421
ASV2084	Lachnospiraceae_unknown_unknown	3.69338e-06	4.84489e-05	7.27242e-06	2.14308e-05	0.0497097
ASV2088	Lachnospiraceae_unknown_unknown	-2.66948e-05	9.48192e-06	2.38095e-06	-5.13071e-06	0.0246471
ASV209	Stomatobaculum_longum_unknown	7.44874e-05	-2.8616e-05	1.65681e-05	2.12786e-05	0.0772045
ASV2091	Mogibacterium_diversum_unknown	-2.87508e-05	-3.11183e-05	4.69957e-05	-6.20688e-06	0.062363
ASV2092	Atopobium_parvulum_DNF00906_unknown	-9.82283e-06	-1.165e-05	-1.13076e-05	-1.18638e-05	0.026386
ASV2093	Lachnoanaerobaculum_saburreum_unknown	-5.48872e-06	-3.57143e-07	-4.15158e-06	-2.83828e-06	0.0128312
ASV2095	Peptostreptococcus_stomatis_DSM_17678_unknown	5.6251e-05	-3.68067e-05	-1.27178e-05	3.02288e-06	0.0785829
ASV2097	Treponema_medium_unknown	-4.60123e-07	-7.78017e-06	-3.05417e-05	-1.25722e-05	0.0612206
ASV2098	Haemophilus_paraphrohaemolyticus_HK411_unknown	1.18442e-05	-1.94901e-05	-3.07628e-05	-1.21697e-05	0.0406081
ASV2099	Lachnoanaerobaculum_sp._MSX33_unknown	-4.93469e-06	-8.96359e-06	-3.21757e-05	-1.33656e-05	0.0453923
ASV21	Veillonella_parvula_unknown	0.000105586	-0.000209303	0.000138797	2.33284e-05	0.703453
ASV210	Treponema_phagedenis_unknown	2.45921e-05	-3.54297e-05	-0.000173584	-6.2711e-05	0.153914
ASV2100	Chryseobacterium_sp._FDAARGOS_1104	5.32213e-06	-3.0303e-06	-2.63158e-06	-1.21275e-07	0.0146704
ASV2101	Fusobacterium_pseudoperiodonticum_unknown	1.08661e-05	2.06687e-05	-8.24185e-06	7.12696e-06	0.0435879
ASV2103	Leptotrichia_buccalis_C-1013-b_unknown	-5.78991e-06	-9.19709e-06	-8.37768e-06	-7.17147e-06	0.0131875
ASV2106	Capnocytophaga_sp._oral_taxon_878_unknown	-6.36712e-06	1.87082e-05	-2.87409e-05	-5.76965e-06	0.0196844
ASV2108	Prevotella_melaninogenica_unknown	-2.0967e-05	4.61489e-05	1.15335e-05	1.36363e-05	0.030062
ASV211	Porphyromonas_endodontalis_ATCC_35406_unknown	4.56446e-05	4.8428e-06	8.26235e-05	4.50781e-05	0.097464
ASV2110	Streptococcus_gordonii_unknown	-4.29199e-05	-4.06611e-06	-2.24089e-05	-2.19234e-05	0.0491791
ASV2113	Prevotella_melaninogenica_unknown	1.32199e-05	3.55235e-06	-2.05328e-06	4.33156e-06	0.0216722
ASV2114	Parvimonas_micra_unknown	1.78581e-05	2.85567e-05	-3.76346e-05	2.8177e-06	0.0357555
ASV2116	Fusobacterium_hwasookii_unknown	0	-2.5e-06	-2.7027e-06	-1.73913e-06	0.00290767
ASV2119	Haemophilus_sp._HMSC073C03_unknown	-6.79766e-06	-3.10298e-05	7.34702e-06	-9.28731e-06	0.0246703
ASV2120	Chryseobacterium_sp._FDAARGOS_1104	2.7027e-06	-5.06642e-06	-1.00193e-05	-4.4378e-06	0.0194684
ASV2121	Alphaproteobacteria_unknown_unknown	3.14531e-05	5.46662e-05	4.40563e-05	4.22964e-05	0.0927787
ASV2125	Porphyromonas_catoniae_F0037_unknown	-1.38719e-05	-2.90684e-06	-1.79808e-06	-6.09149e-06	0.0293723
ASV2126	Cardiobacterium_valvarum_F0432_unknown	0	0	0	0	0.00136824
ASV2127	Catonella_morbi_ATCC_51271_unknown	-1.76541e-05	-7.75047e-06	-3.51245e-06	-1.05913e-05	0.0328102
ASV213	Moraxella_cuniculi_unknown	2.861e-05	-7.33589e-05	-6.05767e-06	-1.65771e-05	0.0590529
ASV2130	Capnocytophaga_sp._FDAARGOS_737_unknown	0	0	0	0	0
ASV2131	Prevotella_intermedia_unknown	-1.40991e-05	-1.16098e-05	1.27844e-05	-4.82657e-06	0.0351822
ASV2132	Lachnospiraceae_unknown_unknown	5.40455e-06	3.125e-06	-6.56251e-06	-2.91313e-08	0.0213763
ASV2133	Rothia_aeria_F0184_unknown	0	0	0	0	0.00415879
ASV2136	Fusobacterium_hwasookii_unknown	-2.95371e-05	-1.145e-05	3.79263e-05	-1.77828e-06	0.0441793
ASV2138	Neisseria_sp._oral_taxon_014_str._F0314_unknown	-2.68239e-05	1.64624e-06	-9.7072e-05	-3.88068e-05	0.0543057
ASV2139	Campylobacter_gracilis_unknown	-9.24056e-06	-2.36295e-07	1.54659e-05	2.59069e-06	0.0520425
ASV214	Capnocytophaga_gingivalis_ATCC_33624_unknown	0.000108947	-0.000136274	-9.96074e-05	-4.04072e-05	0.235398
ASV2140	Porphyromonas_endodontalis_ATCC_35406_unknown	2.5641e-06	0	-2.85714e-06	-2.4574e-08	0.00912928
ASV2141	Campylobacter_unknown	-4.42177e-06	-8.7395e-06	2.38474e-07	-4.34652e-06	0.00887904
ASV2142	Eikenella_corrodens_CC92I_unknown	0	5.71895e-06	5.44118e-06	3.61622e-06	0.010117
ASV2144	Campylobacter_showae_unknown	5.80808e-06	5.73301e-06	1.19228e-05	7.6571e-06	0.0377732
ASV2145	Gemella_haemolysans_M341_unknown	0	4.33155e-06	-5.57276e-06	-1.04923e-07	0.00905917
ASV2147	Streptococcus_sanguinis_SK353_unknown	-2.93729e-05	6.68178e-06	4.81711e-05	7.31917e-06	0.075009
ASV2149	Capnocytophaga_gingivalis_ATCC_33624_unknown	0	0	0	0	0.00341916
ASV215	Leptotrichia_sp._oral_taxon_225_str._F0581_unknown	0.000707817	-5.17898e-05	0.00173564	0.000773051	0.638756
ASV2151	Leptotrichia_sp._oral_taxon_225_str._F0581_unknown	6.92313e-05	0.00010243	1.8154e-05	5.96395e-05	0.103151
ASV2152	Leptotrichia_shahii_DSM_19757_unknown	0	5.0641e-06	7.7037e-06	3.70825e-06	0.0154768
ASV2154	Prevotella_sp._oral_taxon_472_str._F0295	-7.53671e-06	1.76939e-05	-1.7316e-07	3.4454e-06	0.0154478
ASV2155	Leptotrichia_sp._oral_taxon_215_str._W9775_unknown	1.14871e-05	-1.13811e-05	0	-5.69888e-08	0.0226243
ASV2159	Lachnospiraceae_oral_taxon_107_str._F0167_unknown	-2.72525e-05	1.43036e-05	5.40507e-06	-3.15871e-06	0.0355646
ASV216	Porphyromonas_gingivalis_unknown	-5.48048e-06	-5.70437e-06	-4.34783e-06	-5.45521e-06	0.0134988
ASV2161	Leptotrichia_sp._oral_taxon_218_unknown	-5.62475e-06	-4.77183e-06	5.24077e-05	1.34191e-05	0.0635236
ASV2162	Chryseobacterium_sp._FDAARGOS_1104	-2.0215e-05	-5.20018e-06	1.50574e-05	-2.82903e-06	0.0428148
ASV2163	Capnocytophaga_sp._oral_taxon_903_unknown	0	2.94118e-06	-4.8048e-07	9.43396e-07	0.00688189
ASV2165	Lachnoanaerobaculum_sp._MSX33_unknown	0	0	0	0	0
ASV2166	Dialister_invisus_DSM_15470_unknown	0.00128237	0.000287056	0.00062568	0.000723686	0.464287
ASV2167	Clostridium_unknown	-2.9397e-05	-8.26569e-06	1.21975e-05	-7.01592e-06	0.0509672
ASV2169	Catonella_morbi_ATCC_51271_unknown	-1.9388e-05	-1.21124e-05	1.73047e-06	-1.00635e-05	0.0212844
ASV217	Bacteroidetes_oral_taxon_274_str._F0058_unknown	-3.05156e-05	-3.64079e-05	-0.000122637	-6.17204e-05	0.0772507
ASV2172	Streptococcus_sanguinis_unknown	-8.81584e-05	-2.05898e-05	0.000103894	-4.94976e-07	0.0813622
ASV2175	Kingella_denitrificans_unknown	2.32558e-06	-5.55985e-06	-7.17703e-06	-3.4433e-06	0.00659645
ASV218	Prevotella_oralis_unknown	-9.69767e-06	8.14789e-06	-1.40684e-05	-4.33068e-06	0.0356107
ASV2180	Campylobacter_concisus_unknown	1.38515e-05	7.99746e-07	-1.57205e-05	-8.43553e-07	0.0450896
ASV2183	Fusobacterium_periodonticum_ATCC_33693_unknown	1.46049e-05	-1.8469e-05	-1.30153e-05	-5.2617e-06	0.075184
ASV2184	Capnocytophaga_granulosa_ATCC_51502_unknown	2.85714e-06	-3.44828e-06	-1.06952e-06	1.51062e-07	0.00956214
ASV2186	Leptotrichia_sp._oral_taxon_225_str._F0581_unknown	-1.29217e-05	-1.10214e-05	-1.98508e-05	-1.37646e-05	0.0161281
ASV2187	Leptotrichia_sp._oral_taxon_879_str._F0557_unknown	-6.64745e-06	-8.77902e-06	5.30671e-06	-2.46081e-06	0.0583785
ASV219	Cardiobacterium_valvarum_F0432_unknown	2.16803e-05	5.67217e-05	-5.21122e-05	9.60772e-06	0.079138
ASV2190	Veillonella_atypica_unknown	4.48421e-06	-2.64538e-05	0.000106941	2.63711e-05	0.0615903
ASV2191	Rothia_aeria_F0184_unknown	-5.6891e-06	7.93164e-06	-1.29839e-05	-3.41396e-06	0.00945736
ASV2194	Streptococcus_anginosus_group_unknown	-2.77778e-06	7.7027e-06	-1.02381e-05	-1.87438e-06	0.0126346
ASV2196	Capnocytophaga_sp._oral_taxon_878_unknown	0	-6.25e-07	2.50627e-07	-1.589e-07	0.0138977
ASV2197	[Eubacterium]_yurii_subsp._margaretiae_ATCC_43715_unknown	-1.44682e-06	9.3164e-07	-2.05149e-05	-8.18034e-06	0.028134
ASV22	Cardiobacterium_valvarum_F0432_unknown	7.5189e-05	-7.41815e-06	0.000421446	0.000166534	0.362736
ASV220	Corynebacterium_matruchotii_ATCC_33806_unknown	-1.22071e-05	5.23912e-06	-9.81122e-06	-6.37081e-06	0.029388
ASV2200	Prevotella_sp._oral_taxon_317_str._F0108	-5.01253e-06	2.80139e-05	5.87206e-07	7.66519e-06	0.0204061
ASV2201	Catonella_morbi_ATCC_51271_unknown	-1.7993e-05	-3.11509e-05	4.64047e-06	-1.4512e-05	0.0241501
ASV2203	Fusobacterium_nucleatum_subsp._animalis_unknown	-1.4469e-05	-2.11967e-05	-1.97594e-05	-1.78499e-05	0.0318674
ASV2205	Candidatus_Saccharibacteria_bacterium_oral_taxon_488_unknown_unknown	9.13545e-06	1.31239e-05	2.19516e-05	1.54095e-05	0.0374037
ASV2206	Aggregatibacter_sp._2125159857_unknown	-1.38458e-05	-4.91201e-06	-7.89736e-07	-5.43442e-06	0.0201573
ASV2207	Leptotrichia_sp._oral_taxon_215_str._W9775_unknown	-2.94724e-05	5.22306e-07	1.83066e-06	-8.54294e-06	0.0473254
ASV2208	Catonella_morbi_ATCC_51271_unknown	2.5641e-06	-6.41026e-08	-4.60317e-06	-7.26924e-07	0.00962535
ASV221	Fusobacterium_hwasookii_unknown	5.64215e-05	0.000291846	0.000327028	0.000226609	0.185444
ASV2210	Catonella_morbi_ATCC_51271_unknown	1.02532e-05	9.21958e-06	2.43446e-06	7.54856e-06	0.0216304
ASV2211	Prevotella_marshii_DSM_16973_=_JCM_13450_unknown	-6.48148e-06	-8.53036e-06	6.77045e-06	-1.76724e-06	0.0157066
ASV2215	Fusobacterium_unknown_unknown	-2.04329e-05	7.80658e-06	-4.96428e-06	-5.34481e-06	0.0141963
ASV2217	Leptotrichia_sp._oral_taxon_215_str._W9775_unknown	-9.67623e-05	5.17954e-05	3.97955e-05	-1.88025e-06	0.124935
ASV2219	Lachnospiraceae_bacterium_oral_taxon_096_unknown	2.59463e-06	1.75148e-05	5.91133e-07	6.32747e-06	0.0270566
ASV222	Lachnoanaerobaculum_saburreum_F0468_unknown	-2.94558e-06	-2.62916e-05	-8.57213e-06	-1.27597e-05	0.0451314
ASV2221	Selenomonas_sp._oral_taxon_920_unknown	8.53041e-06	1.4542e-05	-1.56337e-05	2.1099e-06	0.0213341
ASV2222	Campylobacter_showae_unknown	-1.34615e-05	-2.50084e-06	-6.97899e-06	-8.13866e-06	0.0258678
ASV2223	Selenomonas_noxia_ATCC_43541_unknown	-3.43948e-06	2.43902e-06	1.87755e-06	8.41816e-07	0.0114269
ASV2227	Campylobacter_concisus_13826_unknown	-5.20833e-06	3.15073e-06	-3.29309e-06	-1.72253e-06	0.0140977
ASV2233	Amphibacillus_xylanus_NBRC_15112_unknown	4.64243e-06	3.79953e-06	-2.5641e-06	1.99377e-06	0.0158093
ASV2234	Fusobacterium_sp._oral_taxon_370_str._F0437_unknown	-0.000107077	5.07984e-05	4.89116e-06	-1.47825e-05	0.0892479
ASV2236	Aggregatibacter_segnis_unknown	-2.22387e-06	3.57872e-05	-2.00366e-05	5.15271e-06	0.0723198
ASV2239	Lachnospiraceae_bacterium_oral_taxon_082_str._F0431_unknown	1.63482e-05	-1.72497e-05	-6.2094e-06	-1.70256e-06	0.0181245
ASV224	Prevotella_melaninogenica_unknown	-1.2792e-06	-6.36618e-06	4.93902e-06	-1.07012e-06	0.0165801
ASV2240	Leptotrichia_hofstadii_unknown	1.69658e-05	2.99991e-05	3.74e-05	2.86987e-05	0.0471346
ASV2244	Streptococcus_sanguinis_SK115_unknown	-1.99605e-05	3.9987e-06	1.52746e-07	-5.50778e-06	0.0127991
ASV2245	Lautropia_mirabilis_unknown	3.125e-06	0	0	8.54701e-07	0.0141371
ASV2246	Fusobacterium_unknown_unknown	1.38751e-05	5.59729e-05	6.04391e-06	2.35834e-05	0.0315952
ASV2248	Leptotrichia_sp._oral_taxon_879_str._F0557_unknown	8.02209e-06	2.91228e-05	-2.21549e-05	7.65213e-06	0.0685135
ASV2251	Fusobacterium_periodonticum_ATCC_33693_unknown	-2.46441e-06	1.08663e-05	-6.49504e-06	8.94791e-07	0.055711
ASV2253	Streptococcus_oralis_unknown	-2.63158e-06	2.24647e-06	2.65605e-06	8.82345e-07	0.0147125
ASV2254	Leptotrichia_buccalis_C-1013-b_unknown	0	5.2027e-06	6.88483e-06	4.36759e-06	0.0160867
ASV2255	Prevotella_intermedia_unknown	-3.50775e-06	7.64187e-06	1.62572e-05	7.95796e-06	0.0255234
ASV226	Lachnoanaerobaculum_saburreum_F0468_unknown	-5.90888e-05	-0.000150708	0.00022146	-1.38644e-06	0.117742
ASV2262	Aggregatibacter_aphrophilus_unknown	0	0	0	0	0.00140234
ASV2263	Fusobacterium_hwasookii_unknown	-2.27273e-06	-2.94118e-06	0	-1.7795e-06	0.00883822
ASV2267	Aggregatibacter_aphrophilus_unknown	7.03772e-07	9.3297e-05	5.20394e-05	4.73106e-05	0.0966999
ASV2269	Leptotrichia_sp._oral_taxon_215_str._W9775_unknown	-3.64536e-05	-2.96391e-05	3.02228e-05	-1.20792e-05	0.0364424
ASV227	Fusobacterium_nucleatum_subsp._vincentii_unknown	4.42785e-05	-5.35774e-05	-5.92432e-05	-2.1349e-05	0.173343
ASV2273	Corynebacterium_durum_F0235_unknown	2.76978e-05	2.89509e-05	-3.61992e-05	6.14721e-06	0.0429009
ASV2274	Gammaproteobacteria_unknown_unknown	3.22581e-06	3.33333e-06	1.23382e-05	6.42087e-06	0.0255012
ASV2276	Treponema_sp._OMZ_804_unknown	1.15241e-05	2.32332e-05	2.68706e-06	1.2113e-05	0.0259772
ASV2278	Gammaproteobacteria_unknown_unknown	-2.44821e-06	-3.10056e-06	5.88921e-06	-1.74728e-07	0.0185992
ASV2279	unclassified_Capnocytophaga_unknown	-1.06019e-05	0	0	-3.61301e-06	0.0144171
ASV228	Leptotrichia_sp._oral_taxon_212_unknown	0.00039987	0.000206137	0.000419876	0.000339282	0.333856
ASV2283	Neisseria_mucosa_unknown	-2.05839e-05	-1.25925e-05	1.7654e-06	-1.10725e-05	0.0219942
ASV2286	Catonella_morbi_ATCC_51271_unknown	0	3.84615e-06	3.0303e-06	1.85249e-06	0.00612844
ASV2287	Leptotrichia_sp._oral_taxon_498_unknown	9.26184e-06	5.08176e-06	-1.73856e-06	3.87934e-06	0.0225267
ASV2289	Proteobacteria_unknown_unknown	8.33333e-06	-1.31237e-05	-2.13816e-06	-2.57554e-06	0.00917112
ASV229	Stomatobaculum_longum_unknown	-7.12982e-05	-1.73496e-05	0.000159803	2.21794e-05	0.173775
ASV2290	Catonella_morbi_ATCC_51271_unknown	-2.16136e-06	-1.05585e-05	7.83845e-06	-1.74948e-06	0.0297764
ASV2291	Schaalia_odontolytica_F0309_unknown	6.5154e-05	8.38071e-05	-0.000111698	1.12018e-05	0.147742
ASV2292	Lachnoanaerobaculum_sp._MSX33_unknown	0.000103333	-1.93657e-05	9.34298e-05	6.09235e-05	0.117755
ASV2297	Campylobacter_concisus_13826_unknown	-2.27106e-06	-9.19296e-06	-9.30044e-06	-6.44555e-06	0.0113659
ASV2299	Oribacterium_sp._oral_taxon_078_str._F0263_unknown	0	-8.33333e-07	0	-1.0306e-07	0.00814171
ASV23	Leptotrichia_sp._oral_taxon_498_unknown	0.00025381	5.68866e-05	0.000781013	0.000368016	0.454944
ASV230	Amphibacillus_xylanus_NBRC_15112_unknown	1.22193e-05	7.97122e-06	-2.23707e-05	-1.51535e-06	0.0470422
ASV2300	Bacteroides_unknown	-2.77151e-06	-2.35979e-06	1.72241e-05	4.39067e-06	0.0518498
ASV2301	Campylobacter_showae_unknown	5.96491e-06	3.125e-06	-4.82558e-06	8.91088e-07	0.00826524
ASV2304	Chryseobacterium_arthrosphaerae_unknown	3.15068e-06	3.69371e-06	-1.05122e-05	-1.54918e-06	0.0340284
ASV231	Streptococcus_sanguinis_SK150_unknown	-7.00587e-05	-6.52581e-05	5.69084e-05	-2.18601e-05	0.0955823
ASV2313	Campylobacter_concisus_13826_unknown	2.25536e-05	-2.17107e-05	3.33125e-05	9.7796e-06	0.0477591
ASV2314	Chryseobacterium_arthrosphaerae_unknown	-5.34056e-06	-6.03863e-06	3.08372e-07	-3.53323e-06	0.021022
ASV232	Capnocytophaga_sp._oral_taxon_903_unknown	1.8618e-05	-2.76233e-05	-4.61825e-05	-2.0247e-05	0.0526936
ASV2322	Capnocytophaga_sputigena_unknown	2.5641e-06	0	0	8.92857e-07	0.011595
ASV2323	Treponema_sp._OMZ_804_unknown	-2.43878e-05	-1.70077e-05	2.62544e-05	-5.83974e-06	0.0531472
ASV2324	Oribacterium_sp._oral_taxon_078_str._F0263_unknown	0	3.33333e-06	-9.29027e-07	1.0463e-06	0.0174097
ASV2325	Granulicatella_adiacens_ATCC_49175_unknown	-3.05287e-05	1.12947e-05	8.15798e-06	-3.123e-06	0.029434
ASV2329	Peptostreptococcus_stomatis_DSM_17678_unknown	7.03081e-07	-1.38721e-05	1.79782e-05	1.0369e-06	0.0269605
ASV233	Streptococcus_sanguinis_unknown	-2.55371e-05	5.29219e-05	7.30615e-05	3.41594e-05	0.0902233
ASV2330	Capnocytophaga_sp._oral_taxon_863_str._F0517	-2.43902e-06	0	0	-8.47458e-07	0.0107607
ASV2332	Neisseria_sicca_VK64_unknown	2.1272e-05	2.05329e-05	-4.97166e-05	-2.01088e-06	0.0632346
ASV2333	Prevotella_sp._oral_taxon_475_unknown	0	3.31578e-06	0	9.47594e-07	0.00702598
ASV2334	Porphyromonas_catoniae_F0037_unknown	3.0303e-06	-1.97283e-05	-1.06002e-05	-9.25739e-06	0.0159532
ASV2336	Porphyromonas_crevioricanis_unknown	9.44806e-05	0.000135114	8.38603e-05	0.000101484	0.159648
ASV2337	Porphyromonas_endodontalis_ATCC_35406_unknown	0	0	0	0	0.004399
ASV2338	Fusobacterium_nucleatum_subsp._vincentii_unknown	0	0	0	0	0
ASV234	Streptococcus_sanguinis_SK330_unknown	-7.20222e-05	8.77354e-05	0.000183866	6.75094e-05	0.20885
ASV2340	Capnocytophaga_gingivalis_ATCC_33624_unknown	1.07901e-05	2.20396e-05	2.19179e-05	1.80375e-05	0.0456926
ASV2341	Capnocytophaga_granulosa_ATCC_51502_unknown	0	0	0	0	0.00840433
ASV2342	[Eubacterium]_yurii_subsp._margaretiae_ATCC_43715_unknown	-2.7027e-06	-2.5641e-06	0	-1.89458e-06	0.00571119
ASV2344	Leptotrichia_sp._oral_taxon_879_str._F0557_unknown	-3.49246e-05	-7.8232e-05	-9.62469e-07	-3.73054e-05	0.0553927
ASV2347	Prevotella_sp._oral_taxon_376_unknown	-2.55956e-05	1.77858e-06	-3.25929e-07	-9.13841e-06	0.0258206
ASV2349	[Eubacterium]_yurii_subsp._margaretiae_ATCC_43715_unknown	0	0	0	0	0.00196617
ASV235	Fusobacterium_hwasookii_unknown	-2.3544e-06	-5.06523e-05	-4.32132e-06	-1.70862e-05	0.119742
ASV2351	Aggregatibacter_sp._2125159857_unknown	0	2.00905e-06	-5.18468e-06	-8.16923e-07	0.00478327
ASV2354	Lachnoanaerobaculum_saburreum_unknown	0	0	-4.80549e-06	-1.891e-06	0.00591816
ASV2355	Veillonella_unknown	9.22311e-06	-1.51271e-05	5.74753e-05	1.63228e-05	0.0482063
ASV2357	Leptotrichia_sp._oral_taxon_879_str._F0557_unknown	-2.45014e-05	8.42473e-07	-4.18046e-05	-2.17209e-05	0.03617
ASV236	Capnocytophaga_gingivalis_ATCC_33624_unknown	-3.31677e-05	1.40093e-05	-9.93615e-06	-9.33553e-06	0.0551052
ASV2364	Selenomonas_sp._F0473_unknown	-1.64973e-05	5.02152e-07	-1.026e-05	-8.86967e-06	0.0124791
ASV2365	Corynebacterium_durum_F0235_unknown	-1.51999e-05	1.36761e-05	-3.69552e-05	-1.21666e-05	0.0671654
ASV2367	Solobacterium_moorei_F0204_unknown	-4.86633e-06	-2.7027e-06	0	-2.49522e-06	0.00927316
ASV2368	Fusobacterium_unknown_unknown	0	-5.60606e-06	-1.16077e-05	-5.48483e-06	0.0138961
ASV2369	Campylobacter_concisus_unknown	0	0	0	0	0.00752045
ASV237	Streptococcus_cristatus_ATCC_51100_unknown	-5.37107e-05	-8.63616e-05	8.63953e-05	-1.78043e-05	0.0938211
ASV2370	Catonella_morbi_ATCC_51271_unknown	-1.98371e-05	4.65525e-06	-7.2642e-06	-7.62136e-06	0.0264238
ASV2371	Prevotella_saccharolytica_F0055_unknown	-6.21454e-05	-2.9119e-05	0.000176256	2.60828e-05	0.0883368
ASV2373	Prevotella_oris_F0302_unknown	1.87623e-05	-3.86292e-06	5.43519e-07	4.99238e-06	0.0556735
ASV2374	Solobacterium_moorei_F0204_unknown	-4.80253e-07	-1.5654e-05	1.07401e-05	-1.76386e-06	0.016864
ASV2376	Gemella_haemolysans_M341_unknown	-2.45151e-05	-2.92715e-05	-7.58831e-05	-4.12999e-05	0.060337
ASV2378	Fusobacterium_hwasookii_unknown	5.5303e-06	-2.71094e-06	-2.90936e-06	-1.64226e-07	0.0187612
ASV2379	Bacteroidales_unknown_unknown	2.49258e-05	-2.60756e-05	-2.417e-05	-8.19542e-06	0.0257319
ASV238	Streptococcus_cristatus_unknown	-5.10882e-05	-0.000139561	8.92394e-05	-3.18663e-05	0.151617
ASV2384	Chryseobacterium_arthrosphaerae_unknown	0	1.70058e-06	-1.5388e-06	-1.28075e-07	0.00849906
ASV2385	Prevotella_sp._oral_taxon_376_unknown	-1.48103e-05	-4.2454e-06	-2.67836e-05	-1.48077e-05	0.0440707
ASV2388	Streptococcus_cristatus_ATCC_51100_unknown	1.59198e-05	-1.68559e-05	-8.90755e-06	-2.34321e-06	0.0401437
ASV2389	Fusobacterium_sp._oral_taxon_203_unknown	0	0	0	0	0.00549966
ASV2391	Cardiobacterium_valvarum_F0432_unknown	5.45763e-05	3.09707e-05	4.76299e-06	3.02202e-05	0.0477379
ASV2392	Campylobacter_showae_unknown	-1.60279e-05	9.13127e-06	-1.30108e-05	-7.43491e-06	0.0244907
ASV2394	Gemella_haemolysans_M341_unknown	-9.09864e-06	-1.30074e-05	-4.64593e-05	-2.31238e-05	0.0319539
ASV2395	Porphyromonas_sp._oral_taxon_279_str._F0450	2.31733e-05	-5.64389e-06	4.35264e-05	2.03402e-05	0.0412352
ASV24	Cardiobacterium_valvarum_F0432_unknown	-4.58125e-05	0.000374071	-0.000102873	6.23321e-05	0.260798
ASV240	Campylobacter_concisus_unknown	0.000270296	0.00162114	0.00149236	0.00110847	0.625135
ASV2400	Campylobacter_showae_unknown	0	3.0894e-06	1.2579e-05	4.77048e-06	0.0199327
ASV2401	Actinomyces_sp._oral_taxon_848_str._F0332_unknown	-5.10175e-06	8.03599e-06	1.27032e-05	6.60957e-06	0.0218383
ASV2402	Fusobacterium_sp._HMSC065F01_unknown	-1.38893e-05	1.37664e-05	2.75164e-05	9.37969e-06	0.0505037
ASV2403	Fusobacterium_periodonticum_D10_unknown	-2.5641e-06	0	0	-8.92857e-07	0.00605551
ASV2407	Leptotrichia_sp._oral_taxon_212_unknown	-4.46179e-06	1.52473e-05	-2.11833e-05	-2.66492e-06	0.0307599
ASV2409	Aggregatibacter_sp._2125159857_unknown	7.61905e-06	-7.67813e-06	2.96213e-06	9.18956e-07	0.00949525
ASV241	Capnocytophaga_sputigena_unknown	-3.82066e-05	7.31627e-07	-3.70678e-06	-1.40891e-05	0.0342386
ASV2412	Fusobacterium_mortiferum_ATCC_9817_unknown	4.27154e-05	7.56603e-05	1.41407e-05	4.63403e-05	0.091063
ASV2413	Prevotella_salivae_DSM_15606_unknown	-5.89105e-06	-4.1227e-06	9.1708e-05	2.57101e-05	0.0683946
ASV2414	Lachnoanaerobaculum_sp._MSX33_unknown	3.46375e-06	-9.84804e-06	-1.39185e-05	-6.98265e-06	0.0192621
ASV2417	Peptostreptococcaceae_bacterium_oral_taxon_081_unknown	2.74362e-05	-4.52956e-06	-1.17035e-05	3.76693e-06	0.0537832
ASV2419	Chryseobacterium_sp._FDAARGOS_1104	5.63581e-05	-5.07959e-05	-4.60811e-05	-1.4162e-05	0.087667
ASV242	Capnocytophaga_endodontalis_unknown	1.30744e-05	-4.56611e-05	-1.34098e-05	-1.66023e-05	0.053619
ASV2421	Porphyromonas_sp._oral_taxon_278_str._W7784	2.80776e-05	3.63232e-05	5.66875e-05	4.01533e-05	0.0680759
ASV2425	Chryseobacterium_sp._FDAARGOS_1104	-2.08134e-06	5.55556e-06	2.7027e-06	2.00343e-06	0.0135122
ASV2427	Campylobacter_showae_unknown	0	-3.0303e-06	-2.85714e-06	-1.82744e-06	0.00677104
ASV243	Campylobacter_rectus_unknown	0.000270867	9.08236e-05	0.00045416	0.000270257	0.367812
ASV2430	Capnocytophaga_sp._oral_taxon_863_str._F0517	1.73088e-06	-2.15992e-05	-1.08675e-05	-1.06313e-05	0.023212
ASV2431	Firmicutes_unknown_unknown	-1.38779e-05	-9.86835e-06	-8.1492e-06	-1.17502e-05	0.0577301
ASV2435	Leptotrichia_sp._oral_taxon_212_unknown	-1.34265e-05	6.45686e-06	-1.45374e-05	-7.75945e-06	0.0289899
ASV2436	Leptotrichia_sp._oral_taxon_221_unknown	-2.63158e-06	-8.43549e-06	4.82558e-06	-1.7229e-06	0.0148052
ASV2437	Parvimonas_sp._oral_taxon_110_str._F0139_unknown	5.27778e-06	-2.3519e-06	0	9.25758e-07	0.0158394
ASV2438	Streptococcus_intermedius_unknown	0.000760492	6.17266e-05	0.000724173	0.00050132	0.389293
ASV244	Leptotrichia_sp._oral_taxon_417_unknown	-6.14376e-05	2.5065e-06	4.91497e-05	-4.09281e-06	0.0834499
ASV2440	Haemophilus_unknown_unknown	0	0	0	0	0
ASV2441	Cardiobacterium_valvarum_F0432_unknown	0	0	0	0	0.00136395
ASV2442	Prevotella_oulorum_F0390_unknown	2.94686e-05	-1.70331e-05	-1.00833e-05	6.33287e-07	0.0504292
ASV2443	Prevotella_intermedia_unknown	-9.5809e-06	-1.58113e-05	-2.47309e-05	-1.53599e-05	0.0287663
ASV2444	Chryseobacterium_arthrosphaerae_unknown	1.82144e-05	1.73881e-06	3.49579e-05	1.7758e-05	0.0306428
ASV2445	Kingella_denitrificans_unknown	5.99382e-06	4.81118e-06	-2.60242e-06	2.89241e-06	0.0129613
ASV2447	Clostridium_unknown	-9.05901e-06	1.73001e-05	-5.76066e-05	-1.64664e-05	0.0419137
ASV245	Prevotella_pallens_ATCC_700821_unknown	-6.71103e-05	-4.41063e-05	5.37146e-05	-2.05208e-05	0.051995
ASV2451	Aggregatibacter_sp._2125159857_unknown	5.90278e-06	-1.66639e-05	-4.46762e-06	-3.59116e-06	0.0350265
ASV2453	[Eubacterium]_yurii_subsp._margaretiae_ATCC_43715_unknown	1.73135e-06	-1.88196e-05	-7.14114e-06	-7.27738e-06	0.0218854
ASV2456	Streptococcus_cristatus_ATCC_51100_unknown	-4.82558e-06	0	0	-1.82059e-06	0.00900954
ASV246	Fusobacterium_nucleatum_subsp._vincentii_ATCC_49256_unknown	0.000340548	-8.53753e-06	0.000415734	0.000242501	0.279501
ASV2461	Moraxella_cuniculi_unknown	1.34716e-05	1.00733e-06	1.12917e-05	9.0649e-06	0.0151934
ASV2465	Selenomonas_sp._F0473_unknown	-3.07803e-06	1.87864e-05	0.000496341	0.00016204	0.175558
ASV2466	Leptotrichia_shahii_DSM_19757_unknown	-2.32684e-06	-5.72409e-06	-6.81179e-06	-4.85038e-06	0.0276298
ASV2469	Neisseria_mucosa_ATCC_25996_unknown	6.05991e-06	-6.98368e-06	2.32558e-06	7.50924e-07	0.00893883
ASV247	Alphaproteobacteria_unknown_unknown	-2.94024e-05	-7.90266e-05	1.74232e-05	-2.99738e-05	0.0587387
ASV2471	Lachnospiraceae_bacterium_oral_taxon_082_str._F0431_unknown	7.51082e-06	7.98746e-06	1.22656e-05	9.22488e-06	0.0258613
ASV2473	Fusobacterium_nucleatum_subsp._polymorphum_unknown	2.07944e-06	6.65717e-06	2.3733e-05	1.01027e-05	0.0282309
ASV2475	[Eubacterium]_yurii_subsp._margaretiae_ATCC_43715_unknown	1.80345e-07	-2.35436e-05	8.76888e-06	-4.68004e-06	0.0171052
ASV2478	Campylobacter_concisus_unknown	1.13926e-05	2.15167e-05	-1.0489e-05	7.60436e-06	0.0322526
ASV2479	Carnobacterium_sp._CS13_unknown	0.000168104	1.28583e-05	5.892e-05	8.04087e-05	0.108696
ASV248	Neisseria_animalis_unknown	-1.47281e-05	-6.10792e-06	0	-6.34117e-06	0.0209876
ASV2480	Neisseria_weaveri_unknown	-1.35838e-05	2.73334e-05	1.85403e-05	9.36294e-06	0.0487996
ASV2484	Capnocytophaga_granulosa_ATCC_51502_unknown	1.29297e-05	1.04945e-05	-8.41841e-06	6.25891e-06	0.0388893
ASV2485	Solobacterium_moorei_F0204_unknown	1.10489e-05	-2.04017e-05	9.22541e-06	1.86474e-08	0.0284896
ASV2486	Selenomonas_sp._oral_taxon_920_unknown	-2.85714e-06	-2.63158e-06	-2.66425e-06	-2.49912e-06	0.0119648
ASV2487	Leptotrichia_hofstadii_DSM_21651_unknown	1.03221e-05	5.59943e-06	1.36342e-05	9.91505e-06	0.0266263
ASV2489	Haemophilus_paraphrohaemolyticus_HK411_unknown	0	0	0	0	0.00646677
ASV2493	Catonella_morbi_ATCC_51271_unknown	2.61817e-06	4.34724e-05	-3.32289e-06	1.42649e-05	0.045486
ASV2494	Neisseria_unknown_unknown	0	0	0	0	0.00549695
ASV2497	Fusobacterium_unknown_unknown	1.2401e-05	-1.86617e-05	-3.24801e-06	-4.04927e-06	0.0308849
ASV2499	Stomatobaculum_longum_unknown	5.80808e-06	-2.5641e-06	-2.85714e-06	8.19001e-09	0.00904411
ASV25	Leptotrichia_wadei_unknown	-0.00014644	-0.000474219	0.000697415	2.22229e-05	0.3459
ASV250	Rothia_dentocariosa_M567_unknown	-1.96381e-05	-2.20834e-05	2.38455e-05	-7.34083e-06	0.039847
ASV2500	Eubacterium_infirmum_F0142_unknown	2.21095e-05	5.97148e-06	2.7027e-06	1.01225e-05	0.0248835
ASV2501	Capnocytophaga_leadbetteri_unknown	0	0	0	0	0.00668333
ASV2505	Porphyromonas_endodontalis_ATCC_35406_unknown	3.35056e-06	8.15682e-06	1.46199e-07	3.83912e-06	0.0112522
ASV2509	Capnocytophaga_sp._oral_taxon_412_str._F0487	-2.43902e-06	5.92851e-06	3.46945e-22	8.74256e-07	0.0158051
ASV251	Blochmannia_endosymbiont_of_Camponotus_(Colobopsis)_obliquus	-1.0326e-05	-4.14208e-05	-5.46339e-05	-3.56283e-05	0.0411555
ASV2511	Selenomonas_flueggei_ATCC_43531_unknown	0.000160108	-9.78726e-06	0.000117859	9.01873e-05	0.0817101
ASV2513	Fusobacterium_nucleatum_subsp._vincentii_unknown	-2.04131e-06	-6.15925e-06	-3.60735e-06	-3.5765e-06	0.0309727
ASV2516	Streptococcus_gordonii_unknown	2.38095e-06	1.58267e-05	6.22711e-06	7.93876e-06	0.0136321
ASV2517	Neisseria_elongata_subsp._glycolytica_ATCC_29315_unknown	0	0	0	0	0.00585594
ASV2518	Eikenella_corrodens_CC92I_unknown	2.54596e-05	-4.45106e-05	-1.61617e-05	-1.17315e-05	0.0375153
ASV252	Fusobacterium_nucleatum_subsp._polymorphum_unknown	6.56291e-05	-0.000100295	-7.66288e-05	-3.69342e-05	0.142393
ASV2524	Fusobacterium_nucleatum_subsp._vincentii_unknown	3.55128e-05	-1.65015e-06	-6.73635e-05	-1.08945e-05	0.0527696
ASV2525	Bacteroides_unknown	-9.60323e-06	-6.79122e-06	-1.86906e-05	-1.16958e-05	0.0304222
ASV2527	Gemella_haemolysans_M341_unknown	-0.000164776	1.27762e-06	-1.25331e-05	-5.49429e-05	0.161388
ASV2529	TM7_phylum_sp._oral_taxon_952_unknown_unknown	-1.96988e-06	8.53881e-06	1.6352e-05	6.88076e-06	0.0232627
ASV253	Leptotrichia_shahii_DSM_19757_unknown	-3.34266e-05	-8.90691e-05	0.000117697	-3.75104e-06	0.0672847
ASV2531	Tannerella_forsythia_unknown	-2.85714e-06	-3.02054e-06	5.1634e-06	-1.90421e-09	0.0160825
ASV2533	Prevotella_sp._oral_taxon_299_str._F0039	-9.64097e-06	-8.57426e-05	-1.07373e-05	-3.43613e-05	0.060003
ASV2534	Abiotrophia_defectiva_unknown	-1.3051e-05	-5.5101e-06	-7.97069e-06	-8.84982e-06	0.0558264
ASV2535	Leptotrichia_sp._oral_taxon_215_str._W9775_unknown	1.62966e-05	0.00013503	0.000200577	0.000115818	0.135412
ASV2536	Neisseria_sp._oral_taxon_014_str._F0314_unknown	5.30303e-07	-2.13675e-07	-5e-06	-1.69492e-06	0.0130235
ASV2537	Actinomyces_dentalis_DSM_19115_unknown	5.63842e-05	4.24563e-05	5.53983e-06	3.27632e-05	0.108499
ASV2538	Streptococcus_mitis_unknown	1.4643e-05	-1.03741e-05	-2.46576e-05	-6.72905e-06	0.0402791
ASV254	Streptococcus_cristatus_ATCC_51100_unknown	6.91384e-05	7.23547e-07	-8.9784e-05	-8.37737e-06	0.180693
ASV2543	Peptostreptococcaceae_bacterium_oral_taxon_081_unknown	3.73483e-06	-3.8908e-06	-2.29195e-06	-2.5026e-06	0.0231586
ASV2544	Enterocloster_bolteae_unknown	2.38095e-06	-6.42857e-06	1.44976e-05	3.50381e-06	0.019802
ASV2545	Porphyromonas_endodontalis_ATCC_35406_unknown	-1.3047e-05	2.85714e-06	-5.62806e-06	-5.08773e-06	0.0278728
ASV2547	Capnocytophaga_sp._oral_taxon_863_str._F0517	-1.27284e-06	2.32121e-06	-9.13782e-06	-1.58104e-06	0.0287008
ASV2548	Aggregatibacter_sp._2125159857_unknown	2.48903e-06	2.41597e-06	1.22236e-05	5.28996e-06	0.0147844
ASV2549	Leptotrichia_goodfellowii_F0264_unknown	0	5.0706e-06	7.45169e-06	4.39682e-06	0.00621609
ASV255	Fusobacterium_nucleatum_subsp._nucleatum_unknown	0	0	0	0	0.000757143
ASV2550	Eikenella_corrodens_CC92I_unknown	-4.71016e-06	1.52219e-05	-4.71398e-06	2.1607e-06	0.0227597
ASV2553	Campylobacter_rectus_unknown	-2.43902e-06	0	0	-9.00901e-07	0.00790896
ASV2556	Prevotella_veroralis_DSM_19559_=_JCM_6290_unknown	6.0208e-06	-1.62678e-05	-2.64409e-05	-1.26637e-05	0.0428604
ASV2559	Campylobacter_concisus_13826_unknown	-1.31323e-05	-3.39292e-05	2.98459e-06	-1.66311e-05	0.0415693
ASV256	Prevotella_pallens_ATCC_700821_unknown	-6.03508e-05	-9.32982e-05	-7.0058e-05	-7.30983e-05	0.170004
ASV2565	Treponema_sp._OMZ_804_unknown	-2.28626e-06	2.53232e-06	1.41276e-05	4.33626e-06	0.0277343
ASV2567	Capnocytophaga_leadbetteri_unknown	0	0	0	0	0.00341141
ASV2568	Capnocytophaga_sp._FDAARGOS_737_unknown	-5.59441e-06	7.04855e-07	-2.3614e-06	-2.74588e-06	0.0185987
ASV2569	Butyrivibrio_proteoclasticus_B316_unknown	-2.5e-06	2.5641e-06	-8.67813e-06	-2.91889e-06	0.00768668
ASV2574	Fusobacterium_nucleatum_subsp._polymorphum_unknown	2.5641e-06	-1.08603e-05	-1.87146e-05	-8.14523e-06	0.0209834
ASV258	Fusobacterium_hwasookii_unknown	-4.02869e-05	-0.000105642	0.000385963	7.74032e-05	0.193598
ASV2580	Treponema_sp._OMZ_806_unknown	7.9195e-06	-8.92857e-06	7.40093e-06	2.80496e-06	0.0135183
ASV2581	Leptotrichia_sp._oral_taxon_215_str._W9775_unknown	3.63758e-05	9.24635e-05	4.77049e-05	5.97899e-05	0.148638
ASV2583	Treponema_vincentii_unknown	2.77778e-06	-2.36569e-06	1.44935e-05	4.7618e-06	0.0329276
ASV2585	Campylobacter_showae_unknown	-3.94144e-06	-1.88529e-05	-3.44437e-05	-1.82483e-05	0.0247368
ASV2589	Selenomonas_sputigena_ATCC_35185_unknown	-7.99827e-06	-1.45437e-05	1.39494e-05	-3.36541e-06	0.0348
ASV259	Prevotella_pallens_ATCC_700821_unknown	-8.00618e-06	-1.40301e-05	-3.0876e-06	-8.42465e-06	0.034501
ASV2590	Clostridium_unknown	-3.01625e-06	1.49584e-05	4.21971e-05	1.76441e-05	0.0529128
ASV2591	Campylobacter_concisus_13826_unknown	0.000159606	-9.62024e-05	0.000106087	5.424e-05	0.192587
ASV2594	Campylobacter_showae_unknown	6.30252e-07	0	-5.8277e-06	-1.89769e-06	0.0140825
ASV2597	Leptotrichia_buccalis_C-1013-b_unknown	1.6156e-06	-9.50186e-06	-2.78756e-05	-1.20653e-05	0.0235769
ASV2598	Lachnoanaerobaculum_sp._MSX33_unknown	2.77778e-06	1.99422e-05	1.36072e-05	1.18377e-05	0.0285685
ASV26	Corynebacterium_matruchotii_ATCC_33806_unknown	0.000210861	0.000511092	0.00068392	0.000471667	0.39866
ASV260	Gemella_haemolysans_M341_unknown	-0.00010971	-0.000287659	3.09217e-05	-0.000130336	0.280471
ASV2601	Aggregatibacter_aphrophilus_unknown	3.58852e-07	-9.413e-06	-1.8453e-05	-8.2561e-06	0.025717
ASV2608	Prevotella_nigrescens_F0103_unknown	-1.2567e-06	-1.62878e-05	1.74133e-05	-3.02543e-08	0.0313696
ASV2609	Fusobacterium_nucleatum_subsp._vincentii_unknown	-1.0345e-05	-1.05106e-05	-2.59925e-05	-1.53716e-05	0.0188884
ASV261	Campylobacter_concisus_13826_unknown	9.42057e-05	1.03005e-05	0.000110165	7.50769e-05	0.16811
ASV2610	Leptotrichia_sp._oral_taxon_879_str._F0557_unknown	-7.46841e-06	2.43902e-06	0	-1.82835e-06	0.00606606
ASV2611	Veillonella_sp._oral_taxon_158_str._F0412_unknown	0	-2.14774e-06	-6.17418e-06	-3.45954e-06	0.0156508
ASV2612	Streptococcus_intermedius_unknown	-7.42008e-06	-4.34533e-05	1.50816e-05	-1.26074e-05	0.112282
ASV2614	Neisseria_mucosa_unknown	0	9.72673e-06	2.02005e-05	9.09286e-06	0.0289305
ASV2615	Enterobacterales_unknown_unknown	-4.68678e-06	-3.09998e-06	-2.45307e-06	-4.3196e-06	0.0337892
ASV2616	Campylobacter_curvus_525.92_unknown	0	0	0	0	0.00829395
ASV2619	Campylobacter_concisus_13826_unknown	-1.31579e-07	8.66013e-06	-7.52828e-06	-1.8553e-07	0.00718182
ASV262	Oribacterium_sinus_F0268_unknown	-8.93474e-05	-5.23315e-06	0.000144485	1.7547e-05	0.136922
ASV2621	Chryseobacterium_arthrosphaerae_unknown	1.91643e-05	-5.08871e-05	-1.01196e-05	-1.41842e-05	0.0379605
ASV2622	Campylobacter_gracilis_unknown	-1.96988e-06	-3.39673e-05	-2.72393e-05	-1.9809e-05	0.0286769
ASV2623	Capnocytophaga_granulosa_ATCC_51502_unknown	3.74784e-07	1.29452e-05	-4.65472e-06	3.42837e-06	0.0596832
ASV2624	Chryseobacterium_arthrosphaerae_unknown	-6.38082e-06	5.55005e-06	-2.92398e-06	-8.80892e-07	0.0109824
ASV2626	Prevotella_sp._oral_taxon_317_str._F0108	5.05051e-07	-1.36184e-05	2.24728e-06	-4.34193e-06	0.0273524
ASV2629	Porphyromonas_sp._oral_taxon_279_str._F0450	-1.71999e-08	-2.94118e-06	4.94357e-07	-9.00946e-07	0.0206534
ASV2630	Lachnoanaerobaculum_sp._MSX33_unknown	-1.49159e-05	-1.74002e-05	4.26245e-05	2.60578e-06	0.0599851
ASV2632	Lautropia_mirabilis_unknown	-2.85714e-06	2.5641e-06	2.63158e-06	9.17431e-07	0.00863495
ASV2637	Dialister_invisus_DSM_15470_unknown	0.000332692	0.000148824	0.000168217	0.000215251	0.171071
ASV2639	Scardovia_inopinata_F0304_unknown	0.000886782	0.000400285	0.000506785	0.000591516	0.413525
ASV2640	Bacteroides_unknown	7.93651e-07	0	-3.33333e-06	-9.9181e-07	0.00469547
ASV2642	Capnocytophaga_endodontalis_unknown	0	4.0293e-05	2.5e-06	1.35789e-05	0.0123501
ASV2643	Capnocytophaga_granulosa_ATCC_51502_unknown	-2.27273e-06	0	-4.8538e-06	-2.59021e-06	0.0148848
ASV2645	Oribacterium_sinus_F0268_unknown	-2.28302e-05	-0.00014795	0.000230856	1.70159e-05	0.136829
ASV265	Alloprevotella_tannerae_ATCC_51259_unknown	-1.34125e-05	2.79686e-05	-1.80785e-06	5.447e-06	0.0871257
ASV2650	Leptotrichia_sp._oral_taxon_215_str._W9775_unknown	-2.7027e-06	-7.06256e-06	0	-3.43031e-06	0.00848895
ASV2651	Aggregatibacter_aphrophilus_unknown	1.49326e-07	-5.71004e-06	1.05545e-05	1.46571e-06	0.0156402
ASV2652	Leptotrichia_sp._oral_taxon_225_str._F0581_unknown	9.82193e-05	8.78455e-06	-7.3473e-06	3.22894e-05	0.075966
ASV2654	Schaalia_odontolytica_unknown	-4.79387e-05	3.57855e-05	3.21388e-05	4.6069e-06	0.0448066
ASV2655	Capnocytophaga_leadbetteri_unknown	0	0	0	0	0.00372829
ASV2656	Rothia_aeria_F0184_unknown	-2.31694e-05	-1.52067e-05	1.10114e-05	-8.20427e-06	0.0325065
ASV2657	Campylobacter_showae_unknown	-3.14439e-06	-1.48162e-05	-8.56769e-06	-8.21821e-06	0.0130558
ASV2659	Streptococcus_cristatus_ATCC_51100_unknown	8.2684e-06	7.70218e-06	2.23088e-06	6.41791e-06	0.0136109
ASV266	Prevotella_intermedia_unknown	-1.33196e-05	-1.1498e-05	-3.15349e-06	-9.32051e-06	0.0242814
ASV2660	Solobacterium_moorei_F0204_unknown	2.67197e-05	8.38235e-06	-3.09109e-06	1.08705e-05	0.0245945
ASV2661	Clostridium_unknown	4.32595e-05	8.23907e-06	-2.1388e-05	8.36938e-06	0.0524273
ASV2663	[Eubacterium]_yurii_subsp._margaretiae_ATCC_43715_unknown	-4.26567e-06	1.01666e-05	-2.08745e-05	-6.17778e-06	0.0250832
ASV2664	Lachnospiraceae_unknown_unknown	1.84851e-05	-2.30255e-06	1.54043e-06	4.89263e-06	0.0424997
ASV2666	Selenomonas_noxia_ATCC_43541_unknown	0.000350918	7.56065e-05	0.00036954	0.000261267	0.208807
ASV2668	Streptococcaceae_unknown_unknown	3.85499e-05	1.75162e-07	-3.83137e-05	-9.92708e-07	0.0576637
ASV267	unclassified_Capnocytophaga_unknown	9.71572e-05	-3.64056e-05	-9.83065e-05	-1.43427e-05	0.0974267
ASV2672	Leptotrichia_buccalis_C-1013-b_unknown	-6.94563e-06	1.00805e-05	-1.96374e-05	-5.73097e-06	0.0350053
ASV2674	Dialister_invisus_DSM_15470_unknown	-5.63492e-06	-8.47529e-06	-1.54015e-05	-9.96447e-06	0.0178301
ASV2675	Fusobacterium_hwasookii_unknown	-2.73937e-05	-4.54948e-05	-1.24726e-05	-2.80866e-05	0.0591487
ASV2676	Abiotrophia_defectiva_unknown	7.49551e-06	2.37392e-05	7.48016e-05	3.55345e-05	0.144388
ASV2677	Leptotrichia_goodfellowii_F0264_unknown	5.40936e-06	2.34851e-05	3.99585e-05	2.34424e-05	0.0489459
ASV268	Fusobacterium_hwasookii_unknown	0.000127699	4.52142e-05	-9.4143e-05	2.23345e-05	0.127324
ASV2681	Leptotrichia_hofstadii_DSM_21651_unknown	-5.4752e-05	-5.16625e-07	-2.75623e-06	-2.04467e-05	0.0345336
ASV2685	Neisseria_elongata_subsp._glycolytica_ATCC_29315_unknown	-9.29808e-06	-1.32773e-05	-3.45318e-05	-1.83949e-05	0.0745422
ASV2686	Prevotella_sp._oral_taxon_475_unknown	3.69201e-06	-1.41181e-05	-6.93247e-06	-6.04669e-06	0.0251332
ASV2687	Prevotella_sp._oral_taxon_376_unknown	-2.85714e-06	-1.25078e-07	0	-9.25194e-07	0.0150157
ASV2689	Neisseria_mucosa_unknown	0	-2.12766e-06	-8.56009e-06	-3.6679e-06	0.0084261
ASV269	Prevotella_nigrescens_F0103_unknown	2.1893e-05	0	2.85714e-06	8.29839e-06	0.0130554
ASV2690	Atopobium_parvulum_DNF00906_unknown	0	-2.94118e-06	0	-8.62069e-07	0.00574276
ASV2693	Capnocytophaga_granulosa_ATCC_51502_unknown	7.94129e-06	2.43902e-06	-2.63158e-06	2.68104e-06	0.00475533
ASV2699	Fusobacterium_hwasookii_unknown	-3.20677e-05	-1.55684e-05	4.42631e-05	-1.80482e-06	0.0446336
ASV27	Haemophilus_parainfluenzae_unknown	-0.000200091	0.0001341	0.00052058	0.00014752	0.472922
ASV270	Gemella_morbillorum_unknown	0.000245468	-0.000161977	-0.000120685	-1.29419e-05	0.209894
ASV2700	Candidatus_Saccharibacteria_bacterium_oral_taxon_488_unknown_unknown	2.1616e-07	5.55985e-06	4.88253e-06	3.50248e-06	0.0150342
ASV2707	Prevotella_sp._oral_taxon_472_str._F0295	0	0	0	0	0.000823086
ASV271	Capnocytophaga_sp._FDAARGOS_737_unknown	0	0	0	0	0.0140771
ASV2710	Campylobacter_concisus_13826_unknown	0	0	0	0	0.00252453
ASV2711	Prevotella_saccharolytica_JCM_17484_unknown	9.77765e-05	7.23874e-05	4.34307e-05	6.83212e-05	0.1174
ASV2712	Chryseobacterium_arthrosphaerae_unknown	-2.89441e-05	2.0623e-05	2.97618e-05	6.58433e-06	0.0413385
ASV2713	Parvimonas_micra_unknown	1.39736e-05	0.000133184	0.000199048	0.000115761	0.129616
ASV2714	Aggregatibacter_sp._2125159857_unknown	0	0	0	0	0.00316519
ASV2716	Prevotella_salivae_F0493_unknown	2.48021e-06	-2.19834e-05	2.76166e-05	1.79563e-06	0.0242683
ASV2717	Lachnoanaerobaculum_sp._MSX33_unknown	4.23764e-05	-7.02811e-06	-2.3339e-05	3.71766e-06	0.0425718
ASV2718	Prevotella_oulorum_JCM_14966_unknown	0	7.81253e-06	0	2.67404e-06	0.0140708
ASV2723	Fusobacterium_periodonticum_1_1_41FAA_unknown	-2.21022e-06	-1.0174e-05	-7.04887e-06	-7.44251e-06	0.0190673
ASV2725	Capnocytophaga_unknown	-3.3422e-05	4.80864e-05	5.4757e-05	2.52639e-05	0.0691293
ASV2728	Lautropia_mirabilis_unknown	3.47949e-08	-8.60446e-06	-6.9401e-06	-4.87573e-06	0.0183363
ASV2729	Clostridia_bacterium_unknown_unknown	6.78044e-06	-4.45291e-05	9.33811e-05	1.90127e-05	0.0653138
ASV273	Lachnoanaerobaculum_saburreum_F0468_unknown	1.399e-05	0.000113214	0.000127016	8.09901e-05	0.151204
ASV2730	Chryseobacterium_sp._FDAARGOS_1104	-1.16133e-05	-7.43726e-06	5.5371e-08	-6.22983e-06	0.015295
ASV2731	Prevotella_veroralis_DSM_19559_=_JCM_6290_unknown	-8.42845e-06	3.0303e-06	1.5444e-07	-1.90623e-06	0.0131972
ASV2732	Chryseobacterium_sp._FDAARGOS_1104	-7.37805e-06	-2.63158e-06	-2.5e-06	-4.3865e-06	0.00695133
ASV2733	Lachnospiraceae_oral_taxon_107_str._F0167_unknown	0	0	0	0	0.00466448
ASV2735	Campylobacter_concisus_unknown	-1.93863e-05	6.61965e-06	2.75103e-05	3.78843e-06	0.0517865
ASV2737	Campylobacter_showae_unknown	2.26081e-05	1.21712e-05	-3.03201e-06	1.10597e-05	0.0360192
ASV2738	Abiotrophia_defectiva_unknown	4.0779e-06	1.08291e-05	-9.7217e-05	-2.85564e-05	0.0932154
ASV2739	Leptotrichia_sp._oral_taxon_212_unknown	-1.64887e-05	-7.51489e-06	1.21066e-05	-5.56117e-06	0.0429489
ASV274	Bacteroidetes_oral_taxon_274_str._F0058_unknown	5.15665e-05	-5.96767e-05	4.46328e-05	1.34393e-05	0.0871625
ASV2740	Campylobacter_concisus_13826_unknown	0	-2.7027e-06	-5.55139e-06	-2.75307e-06	0.0103009
ASV2742	Gemella_morbillorum_unknown	4.81287e-05	8.55011e-05	-6.1673e-06	4.1811e-05	0.0611271
ASV2747	Mogibacterium_pumilum_unknown	-2.38095e-06	-2.85714e-06	2.85714e-06	-8.84066e-07	0.0147842
ASV2748	Aggregatibacter_sp._2125159857_unknown	-1.64183e-05	-2.47406e-05	1.084e-06	-1.34195e-05	0.0240684
ASV2749	Capnocytophaga_granulosa_ATCC_51502_unknown	0	0	0	0	0.00738959
ASV275	Blautia_sp._LZLJ-3_unknown	-3.10332e-05	-2.99907e-06	-4.41101e-05	-2.7279e-05	0.0784205
ASV2751	Olsenella_sp._oral_taxon_807_unknown	0	0	0	0	0.00151905
ASV2752	Prevotella_melaninogenica_unknown	-2.27273e-06	0	0	-8.33333e-07	0.00639982
ASV2753	Lachnoanaerobaculum_saburreum_F0468_unknown	-2.86112e-05	-2.3194e-05	-1.84182e-05	-2.26831e-05	0.0395838
ASV2756	Lachnospiraceae_bacterium_oral_taxon_096_unknown	-4.16329e-05	8.68389e-06	-3.48038e-05	-2.17164e-05	0.0693356
ASV276	Capnocytophaga_gingivalis_ATCC_33624_unknown	4.9355e-05	-4.00412e-06	-9.33154e-05	-1.19659e-05	0.240927
ASV2763	Selenomonas_noxia_ATCC_43541_unknown	-2.31685e-06	-8.45081e-06	-4.71402e-06	-4.4986e-06	0.0153983
ASV2766	Neisseria_elongata_subsp._glycolytica_ATCC_29315_unknown	2.43902e-06	2.86181e-06	-2.85714e-06	9.51728e-07	0.00588544
ASV2767	Leptotrichia_sp._oral_taxon_215_str._W9775_unknown	1.4282e-05	-1.79281e-05	7.25314e-07	-7.39147e-07	0.0370561
ASV277	Neisseria_mucosa_ATCC_25996_unknown	2.67373e-05	-2.46079e-05	-6.80697e-05	-2.35628e-05	0.114456
ASV2774	Neisseria_bacilliformis_unknown	1.76894e-05	-8.3957e-06	6.97051e-06	6.95987e-06	0.0385972
ASV2777	Fusobacterium_pseudoperiodonticum_unknown	0	0	0	0	0.00773306
ASV2778	Firmicutes_unknown_unknown	0	0	0	0	0.00464781
ASV2779	Tannerella_sp._oral_taxon_BU063_isolate_Cell_2	-1.82982e-05	4.55715e-05	4.36939e-05	2.40727e-05	0.0613215
ASV278	Bacteroidetes_oral_taxon_274_str._F0058_unknown	0	0	0	0	0.00102521
ASV2784	Neisseria_shayeganii_unknown	6.77271e-06	9.64832e-06	-6.81971e-07	5.08963e-06	0.0204874
ASV2785	Campylobacter_concisus_13826_unknown	-7.3786e-05	-1.0069e-05	5.19803e-05	-8.67922e-06	0.0781562
ASV279	Capnocytophaga_unknown	-1.3428e-05	-5.62104e-05	-5.02877e-06	-2.61341e-05	0.0970137
ASV2791	Treponema_sp._OMZ_806_unknown	-1.24401e-05	-9.36553e-06	1.46209e-05	-1.16258e-06	0.0259997
ASV2794	Fusobacterium_mortiferum_ATCC_9817_unknown	-3.07829e-05	-4.86154e-05	7.21323e-05	-3.7164e-06	0.0606725
ASV2795	Campylobacter_concisus_13826_unknown	-2.05889e-05	-5.64388e-06	1.75639e-06	-8.30945e-06	0.017298
ASV2798	Aggregatibacter_sp._2125159857_unknown	0	0	0	0	0.00527296
ASV2799	Abiotrophia_defectiva_unknown	-3.58442e-05	-8.07311e-05	3.66437e-05	-2.92036e-05	0.122696
ASV28	Prevotella_pallens_ATCC_700821_unknown	-0.000152509	-5.9024e-05	0.000374404	5.30834e-05	0.324134
ASV280	Fusobacterium_nucleatum_subsp._vincentii_ATCC_49256_unknown	-7.95795e-05	-4.99573e-05	-7.01258e-06	-4.57333e-05	0.10124
ASV2802	Prevotella_melaninogenica_unknown	-7.69081e-06	-3.10161e-05	1.0326e-05	-9.24028e-06	0.0444533
ASV2803	Leptotrichia_sp._oral_taxon_879_str._F0557_unknown	-3.64581e-05	-3.87021e-06	-3.9137e-06	-1.43246e-05	0.025984
ASV2804	Capnocytophaga_ochracea_unknown	4.94489e-06	3.33333e-06	-6.59488e-06	6.18346e-07	0.01665
ASV2805	Lautropia_mirabilis_unknown	-2.28691e-05	1.62559e-05	2.11048e-05	4.12012e-06	0.0498156
ASV2808	Lachnoanaerobaculum_sp._MSX33_unknown	0	2.16766e-06	-7.92221e-06	-1.59567e-06	0.0134766
ASV2809	Lachnospiraceae_oral_taxon_107_str._F0167_unknown	-8.35053e-06	1.27106e-05	-7.34604e-06	-1.81499e-06	0.0220524
ASV281	Chryseobacterium_sp._FDAARGOS_1104	7.95849e-05	3.91254e-07	-9.34407e-05	-9.42449e-06	0.145155
ASV2811	Capnocytophaga_granulosa_ATCC_51502_unknown	5.63492e-06	-6.98483e-06	-6.3486e-06	-1.94351e-06	0.0193977
ASV2814	Clostridium_beijerinckii_unknown	9.28608e-05	3.1786e-06	5.24046e-05	4.93639e-05	0.107861
ASV2816	Treponema_sp._OMZ_804_unknown	1.68996e-05	5.26788e-06	-2.38095e-06	5.38128e-06	0.0172983
ASV2818	Leptotrichia_buccalis_C-1013-b_unknown	-6.64237e-05	-3.4174e-05	8.45464e-05	-6.07204e-06	0.0511795
ASV282	Actinobaculum_sp._oral_taxon_183_str._F0552_unknown	-7.37944e-06	-1.03798e-05	-5.62647e-06	-9.68765e-06	0.0699881
ASV2820	Chryseobacterium_arthrosphaerae_unknown	-2.18334e-05	-7.70064e-06	-7.75429e-06	-1.1987e-05	0.0335942
ASV2822	Prevotella_melaninogenica_unknown	-2.63604e-05	-3.29809e-05	-6.30561e-07	-2.04793e-05	0.05822
ASV2823	Capnocytophaga_leadbetteri_unknown	0	2.22222e-06	4.29975e-07	8.93405e-07	0.0127142
ASV2824	Chryseobacterium_arthrosphaerae_unknown	1.19757e-06	-8.30507e-06	-1.73039e-05	-8.28594e-06	0.0232465
ASV2826	Prevotella_sp._oral_taxon_317_str._F0108	5.21728e-06	-2.75253e-06	4.8823e-06	2.79035e-06	0.013175
ASV2827	Selenomonas_sp._oral_taxon_892_str._F0426_unknown	3.1013e-05	-1.16543e-05	3.10394e-05	1.65825e-05	0.0569798
ASV283	Fusobacterium_hwasookii_unknown	-2.92876e-05	1.43654e-05	-5.78505e-05	-2.55005e-05	0.0549931
ASV2831	Neisseria_elongata_subsp._glycolytica_ATCC_29315_unknown	5.19568e-06	-4.52234e-08	4.45225e-07	2.47951e-06	0.0223853
ASV2832	Campylobacter_concisus_13826_unknown	0	1.43361e-05	0	4.76096e-06	0.00880665
ASV2837	Selenomonas_noxia_ATCC_43541_unknown	1.00064e-05	-5.1498e-06	8.46111e-06	3.77259e-06	0.0127792
ASV2838	Candidatus_Saccharibacteria_bacterium_oral_taxon_488_unknown_unknown	8.63516e-06	-2.43902e-06	7.56368e-06	4.59184e-06	0.0135152
ASV284	Firmicutes_unknown_unknown	0.00023843	-0.00019508	-0.000126943	-2.46057e-05	0.222461
ASV2840	Prevotella_sp._oral_taxon_299_str._F0039	8.97989e-06	-1.97248e-05	-1.75565e-05	-8.87011e-06	0.0179293
ASV2841	Campylobacter_showae_unknown	0	0	0	0	0.0047817
ASV2843	Treponema_socranskii_subsp._paredis_ATCC_35535_unknown	-6.44313e-06	1.75492e-05	6.74893e-06	6.6558e-06	0.027659
ASV2844	Leptotrichia_sp._oral_taxon_212_unknown	1.14755e-05	-6.84525e-06	-1.4225e-05	-3.40201e-06	0.0138135
ASV2847	Prevotella_sp._oral_taxon_317_str._F0108	1.71261e-07	-1.85539e-05	-1.39532e-05	-1.0895e-05	0.0184383
ASV2848	Kingella_denitrificans_unknown	-2.37155e-06	5.98214e-06	6.94707e-07	7.98246e-07	0.0121294
ASV2849	Sinimarinibacterium_sp._NLF-5-8_unknown	2.01221e-06	-1.03793e-05	9.64838e-06	7.73555e-08	0.0177883
ASV285	Fusobacterium_sp._oral_taxon_203_unknown	-6.79751e-05	7.43644e-05	-0.000164185	-5.25657e-05	0.137459
ASV2850	Gemella_sanguinis_unknown	-8.34862e-05	-1.46088e-05	1.01337e-06	-3.06697e-05	0.0684091
ASV2852	Selenomonas_noxia_ATCC_43541_unknown	0	0	0	0	0.00495738
ASV2853	Leptotrichia_sp._oral_taxon_225_str._F0581_unknown	1.39104e-05	-9.68761e-06	-2.56798e-05	-6.54296e-06	0.0221448
ASV2856	Leptotrichia_hofstadii_DSM_21651_unknown	-1.2402e-05	-1.88488e-05	7.50313e-06	-7.29595e-06	0.0315423
ASV2857	unclassified_Leptotrichia_unknown	-9.49027e-06	-2.12995e-05	-1.44936e-05	-1.64953e-05	0.0553719
ASV286	Leptotrichia_sp._oral_taxon_417_unknown	2.7339e-05	-2.42113e-05	2.57804e-05	9.92872e-06	0.0467857
ASV2860	Peptostreptococcaceae_bacterium_oral_taxon_081_unknown	-9.44166e-06	4.94407e-05	2.86168e-05	2.37518e-05	0.0817651
ASV2863	Campylobacter_showae_unknown	0	0	0	0	0.00346547
ASV2865	Veillonella_unknown	-2.10894e-06	-2.0693e-05	1.32022e-05	-2.73148e-06	0.0411549
ASV2866	Gemella_haemolysans_M341_unknown	-2.41171e-05	-1.73533e-05	-1.18055e-06	-1.46922e-05	0.0575268
ASV2868	Fusobacterium_pseudoperiodonticum_unknown	1.95324e-05	1.24268e-05	-3.67179e-05	-3.19352e-07	0.0335272
ASV287	Capnocytophaga_sputigena_unknown	1.15825e-05	1.26099e-05	-1.55988e-05	2.36938e-06	0.135652
ASV2870	Fusobacterium_hwasookii_unknown	5.40541e-06	2.77778e-06	0	2.81289e-06	0.0125991
ASV2871	Fusobacterium_nucleatum_subsp._vincentii_unknown	-8.52197e-06	0	0	-2.75339e-06	0.00856015
ASV2872	Treponema_sp._OMZ_804_unknown	5.80808e-06	6.01913e-06	-1.22256e-06	3.93956e-06	0.0329402
ASV2875	Kingella_denitrificans_unknown	0	0	-2.43902e-06	-8.77193e-07	0.00373221
ASV2876	Porphyromonas_catoniae_F0037_unknown	0	0	0	0	0.0060171
ASV2878	Terricaulis_silvestris_unknown	-2.67839e-05	3.01699e-05	2.89621e-05	1.09908e-05	0.0496667
ASV288	Neisseria_sicca_unknown	1.74481e-05	-6.04915e-05	-6.20725e-05	-3.68273e-05	0.0931834
ASV2885	Selenomonas_noxia_F0398_unknown	0	-2.76979e-06	8.86073e-06	1.64389e-06	0.0110436
ASV2886	Chryseobacterium_arthrosphaerae_unknown	-1.3098e-05	2.50017e-05	9.65719e-05	3.55411e-05	0.0763055
ASV2887	Shewanella_marisflavi_unknown	5.33428e-06	-2.12083e-05	-2.03176e-05	-1.20754e-05	0.0250483
ASV2889	Bacteroidetes_oral_taxon_274_str._F0058_unknown	0	0	0	0	0.00231066
ASV289	Leptotrichia_shahii_DSM_19757_unknown	2.59515e-05	-9.03358e-05	0.000174176	3.5647e-05	0.110989
ASV2890	[Eubacterium]_yurii_subsp._margaretiae_ATCC_43715_unknown	0	3.0303e-06	0	9.52381e-07	0.00473424
ASV2891	Clostridium_unknown	0	-3.15798e-06	-1.51379e-05	-5.36701e-06	0.0155661
ASV2895	Firmicutes_unknown_unknown	1.26853e-05	5.0393e-06	-1.02004e-05	2.10556e-06	0.0310246
ASV2896	Selenomonas_infelix_ATCC_43532_unknown	2.94118e-06	-7.84443e-06	-7.29879e-07	-1.8936e-06	0.0123266
ASV2897	Lachnospiraceae_bacterium_oral_taxon_082_str._F0431_unknown	5.08701e-06	-2.17975e-05	-1.54739e-06	-6.29396e-06	0.0243693
ASV2899	Prevotella_ruminicola_unknown	3.08692e-06	-2.59492e-06	1.27267e-05	4.34141e-06	0.0177481
ASV29	Capnocytophaga_sp._oral_taxon_412_str._F0487	3.05559e-05	2.89601e-06	7.80515e-06	9.67138e-06	0.0999204
ASV2900	Leptotrichia_sp._oral_taxon_215_str._W9775_unknown	2.77472e-05	-3.5203e-05	-9.49339e-06	-5.78103e-06	0.061799
ASV2901	Aggregatibacter_aphrophilus_unknown	0	0	0	0	0.00217795
ASV2909	Fusobacterium_periodonticum_1_1_41FAA_unknown	7.78842e-07	-5.27778e-06	-2.93651e-06	-1.8891e-06	0.0137025
ASV291	Enterocloster_bolteae_unknown	-1.20734e-05	3.005e-05	-5.05767e-05	-1.06888e-05	0.0745547
ASV2913	Chryseobacterium_sp._FDAARGOS_1104	9.8077e-07	-1.7042e-05	-3.46967e-05	-1.61554e-05	0.0247209
ASV2917	Prevotella_veroralis_DSM_19559_=_JCM_6290_unknown	1.87291e-05	-8.06853e-06	2.89357e-05	1.28146e-05	0.0302759
ASV292	Porphyromonas_sp._oral_taxon_278_str._W7784	-8.39904e-05	-6.83069e-05	0.000156064	-2.58301e-06	0.120706
ASV2920	Eikenella_corrodens_CC92I_unknown	0	-1.23528e-05	-2.85586e-06	-4.58313e-06	0.0143846
ASV2921	Porphyromonas_endodontalis_ATCC_35406_unknown	0	0	0	0	0.00538754
ASV2923	Leptotrichia_buccalis_C-1013-b_unknown	-1.35431e-05	-4.75583e-05	3.28092e-05	-7.93485e-06	0.105528
ASV2925	Chryseobacterium_arthrosphaerae_unknown	2.48061e-05	-6.10311e-06	3.17995e-05	1.71404e-05	0.0683312
ASV2926	Catonella_morbi_ATCC_51271_unknown	1.30751e-05	-1.336e-05	-9.35018e-06	-9.23144e-07	0.0672876
ASV2927	Prevotella_intermedia_unknown	-5.75658e-06	0	-2.20337e-05	-9.04158e-06	0.0175858
ASV293	Prevotella_marshii_DSM_16973_=_JCM_13450_unknown	1.22761e-05	-2.7143e-05	0.000118821	3.43744e-05	0.083686
ASV2930	Solobacterium_moorei_F0204_unknown	-1.31047e-05	-9.58766e-05	0.000113635	-7.07064e-07	0.0697725
ASV2933	Bacilli_unknown_unknown	-4.47741e-05	-6.97818e-05	5.14313e-05	-2.0854e-05	0.0769228
ASV2934	Eubacterium_minutum_ATCC_700079_unknown	-5.13519e-07	2.08333e-07	-1.23215e-05	-4.31024e-06	0.0144576
ASV2935	Chryseobacterium_sp._FDAARGOS_1104	3.64068e-06	-2.22269e-05	-1.19272e-05	-1.01407e-05	0.0396204
ASV2938	Chryseobacterium_sp._FDAARGOS_1104	2.85714e-06	-9.0182e-06	1.33455e-05	3.54477e-06	0.0196988
ASV2939	Gemella_haemolysans_M341_unknown	-1.49857e-05	2.99383e-05	-2.83136e-05	-4.39377e-06	0.0387156
ASV294	Campylobacter_rectus_unknown	-6.8211e-06	2.17139e-05	-6.80061e-05	-1.54733e-05	0.0675414
ASV2943	Campylobacter_showae_unknown	0	2.94118e-06	2.08333e-06	1.69601e-06	0.00514871
ASV2945	Gemella_haemolysans_M341_unknown	-2.47696e-06	1.53764e-05	-2.08874e-05	-3.24254e-06	0.0400387
ASV295	Lachnoanaerobaculum_umeaense_unknown	-2.5049e-05	-1.34092e-05	-5.8443e-05	-3.3937e-05	0.0743909
ASV2950	Capnocytophaga_sp._oral_taxon_878_unknown	4.93902e-06	-1.14408e-05	1.212e-06	-1.71579e-06	0.0138571
ASV2951	Leptotrichia_sp._oral_taxon_212_unknown	1.10972e-05	-2.15778e-05	-2.35698e-06	-3.87009e-06	0.0469754
ASV2952	Leptotrichia_sp._oral_taxon_225_str._F0581_unknown	-2.63158e-06	0	-2.63158e-06	-1.75439e-06	0.00946351
ASV2955	Kingella_denitrificans_unknown	7.17661e-06	-2.16126e-05	2.45902e-05	2.3067e-06	0.0300777
ASV2956	Prevotella_sp._oral_taxon_317_str._F0108	0	-2.43902e-06	7.61609e-06	1.61722e-06	0.0372506
ASV296	Granulicatella_adiacens_ATCC_49175_unknown	2.67669e-06	-0.0001358	-0.000124277	-8.78915e-05	0.252377
ASV2962	Cardiobacterium_hominis_unknown	-8.28511e-06	2.7027e-06	2.38095e-06	-8.24443e-07	0.0110826
ASV2964	Leptotrichia_hofstadii_F0254_unknown	0.000105029	-0.000120793	0.000425459	0.000134034	0.164917
ASV2965	Lachnoanaerobaculum_sp._MSX33_unknown	2.27273e-06	3.0303e-06	0	1.95238e-06	0.0141759
ASV2966	Catonella_morbi_ATCC_51271_unknown	2.43902e-06	-2.43902e-06	2.77778e-06	8.22543e-07	0.00965456
ASV2969	Streptococcus_gordonii_unknown	0	3.82726e-07	6.90476e-06	1.95604e-06	0.018686
ASV297	Aggregatibacter_aphrophilus_unknown	-7.90892e-05	0.000207573	-5.61641e-05	2.68878e-05	0.237378
ASV2973	Lautropia_mirabilis_unknown	0	0	0	0	0.0174002
ASV2974	Leptotrichia_sp._oral_taxon_215_str._W9775_unknown	5.59441e-06	-4.31782e-06	-9.32537e-06	-3.56624e-06	0.0182512
ASV2975	Treponema_sp._OMZ_806_unknown	-5.88987e-06	8.40336e-08	2.63158e-06	-1.01942e-06	0.0134851
ASV298	Lachnoanaerobaculum_saburreum_F0468_unknown	-4.12892e-05	-1.51437e-05	7.07598e-05	6.06996e-06	0.13422
ASV2980	Campylobacter_gracilis_unknown	5.62219e-06	-6.6723e-06	2.1724e-06	8.83441e-07	0.0112497
ASV2981	Prevotella_marshii_DSM_16973_=_JCM_13450_unknown	2.5e-06	7.75275e-06	2.5e-06	4.54808e-06	0.0219597
ASV2983	Granulicatella_adiacens_ATCC_49175_unknown	-2.85187e-06	-7.74754e-05	-5.45497e-06	-3.04595e-05	0.0958864
ASV2984	Parvimonas_micra_unknown	-2.22111e-06	-2.8923e-05	-5.92341e-05	-3.07446e-05	0.0682853
ASV2985	Fusobacterium_nucleatum_subsp._vincentii_unknown	2.7027e-06	-3.94799e-06	-1.10912e-05	-3.56172e-06	0.0209625
ASV2986	Streptococcus_sanguinis_unknown	-4.83683e-06	-2.85714e-06	2.77778e-06	-1.90741e-06	0.00438192
ASV2989	Capnocytophaga_granulosa_ATCC_51502_unknown	1.38906e-05	-1.03958e-05	3.0532e-06	2.37853e-06	0.0350968
ASV299	Corynebacterium_matruchotii_ATCC_33806_unknown	-1.40481e-05	7.77957e-06	-1.11954e-05	-5.80626e-06	0.0289499
ASV2990	Leptotrichia_buccalis_C-1013-b_unknown	7.8306e-06	3.05532e-05	-8.06429e-06	9.596e-06	0.0155909
ASV2991	Leptotrichia_hofstadii_F0254_unknown	-1.75327e-06	-1.72136e-05	7.46077e-06	-4.67677e-06	0.119111
ASV2993	Peptostreptococcus_stomatis_DSM_17678_unknown	0	5.5131e-06	4.11138e-06	2.71703e-06	0.0150091
ASV2996	Catonella_morbi_ATCC_51271_unknown	-2.13659e-05	-4.48702e-05	-4.00276e-05	-3.44769e-05	0.0666674
ASV2998	Prevotella_sp._oral_taxon_376_unknown	-1.16461e-05	-1.35886e-05	4.35943e-06	-6.65579e-06	0.0182097
ASV3	Lachnospiraceae_bacterium_oral_taxon_082_str._F0431_unknown	0.000741698	0.000145252	0.000147085	0.000338118	0.534506
ASV30	Leptotrichia_wadei_unknown	-0.000191432	-0.000228206	0.000398859	3.01273e-06	0.359238
ASV300	Leptotrichia_shahii_DSM_19757_unknown	-9.87965e-06	-1.10615e-05	7.57143e-06	-4.6353e-06	0.0270315
ASV3001	Alloprevotella_tannerae_ATCC_51259_unknown	0	3.98724e-07	0	5.84405e-08	0.0166688
ASV3002	Catonella_morbi_ATCC_51271_unknown	-8.90571e-06	-8.76984e-06	-1.18791e-06	-5.79817e-06	0.022425
ASV3003	Prevotella_intermedia_unknown	0	0	0	0	0.00423414
ASV3006	Prevotella_salivae_DSM_15606_unknown	2.57709e-05	-7.93889e-05	0.00016646	3.59309e-05	0.0975827
ASV3007	Rothia_dentocariosa_unknown	-1.82073e-06	3.20771e-06	-2.57626e-06	-7.65153e-07	0.0140404
ASV3008	Alphaproteobacteria_unknown_unknown	-9.94215e-06	2.7027e-06	-2.403e-05	-1.08195e-05	0.014728
ASV301	Rothia_aeria_unknown	2.33689e-05	1.90555e-05	5.17641e-05	2.99439e-05	0.135172
ASV3010	Campylobacter_concisus_13826_unknown	2.5947e-06	1.06585e-05	-2.99992e-06	3.63552e-06	0.0116216
ASV3016	Catonella_morbi_ATCC_51271_unknown	-1.4467e-05	-2.59983e-05	-5.82937e-06	-1.45786e-05	0.0236746
ASV302	Capnocytophaga_sputigena_unknown	-7.73802e-06	-2.62059e-05	-1.18091e-06	-1.17166e-05	0.0182064
ASV3022	Chryseobacterium_arthrosphaerae_unknown	-4.24244e-06	-7.75997e-06	-5.24732e-06	-5.36033e-06	0.0296637
ASV3029	Leptotrichia_sp._oral_taxon_212_unknown	-2.98716e-05	-0.000139745	-8.83229e-05	-8.64717e-05	0.162457
ASV303	Parabacteroides_unknown	-5.75626e-05	2.01068e-05	-6.57049e-05	-3.37342e-05	0.0955522
ASV3032	Leptotrichia_sp._oral_taxon_498_unknown	-2.5e-06	0	2.85714e-06	0	0.00349403
ASV3034	Fusobacterium_nucleatum_subsp._vincentii_unknown	0	2.85714e-06	-2.63158e-06	4.38596e-08	0.0172009
ASV3038	Chryseobacterium_haifense_unknown	-3.7309e-05	-0.00012052	0.000221912	1.70234e-05	0.147701
ASV3040	Clostridium_unknown	-2.77778e-07	-2.77778e-06	5e-06	7.04625e-07	0.0126941
ASV3043	Lachnoanaerobaculum_umeaense_unknown	2.01019e-05	-8.35506e-05	-0.000116862	-5.97482e-05	0.0716492
ASV3047	Lachnospiraceae_bacterium_oral_taxon_082_str._F0431_unknown	2.22284e-05	-1.48366e-05	1.02031e-05	6.19618e-06	0.0240497
ASV3048	Corynebacterium_durum_F0235_unknown	0	1.12395e-05	2.7027e-06	4.64561e-06	0.0142448
ASV3049	Atopobium_parvulum_DNF00906_unknown	7.31961e-06	1.02704e-05	2.9326e-05	1.46788e-05	0.0401734
ASV305	Capnocytophaga_unknown	4.13593e-05	8.87144e-05	6.76493e-05	6.3403e-05	0.146518
ASV3053	Firmicutes_unknown_unknown	-1.5021e-05	1.78831e-05	4.86188e-05	1.59458e-05	0.0599883
ASV3057	Streptococcus_cristatus_ATCC_51100_unknown	0	0	6.61704e-07	1.49763e-07	0.00576868
ASV3058	Campylobacter_gracilis_unknown	-1.74805e-05	5.86922e-06	-1.77236e-05	-9.73694e-06	0.0303664
ASV306	Corynebacterium_durum_F0235_unknown	-9.98381e-05	-0.000137447	0.00039714	5.29677e-05	0.314272
ASV3061	Prevotella_marshii_DSM_16973_=_JCM_13450_unknown	9.05351e-06	-5.85739e-06	-8.48896e-06	-1.659e-06	0.0139731
ASV3062	Solobacterium_moorei_F0204_unknown	1.3541e-06	-1.11518e-05	1.10375e-06	-3.84447e-06	0.0196302
ASV3065	Leptotrichia_sp._oral_taxon_223_unknown	6.81042e-05	-5.18756e-05	5.61358e-05	2.41431e-05	0.0782391
ASV3067	Bacteroidetes_oral_taxon_274_str._F0058_unknown	1.28398e-05	3.0303e-06	-3.0303e-06	4.65507e-06	0.0120535
ASV3068	Capnocytophaga_leadbetteri_unknown	-4.75924e-06	0	-1.96078e-06	-2.68662e-06	0.00739072
ASV3069	Parascardovia_denticolens_F0305_unknown	0.00134526	0.000461457	0.000575119	0.000785047	0.511078
ASV307	Candidatus_Blochmannia_vafer_str._BVAF	5.71429e-06	-8.61111e-06	-2.63158e-06	-1.66612e-06	0.0133752
ASV3072	Fusobacterium_unknown_unknown	3.0303e-06	-3.11365e-07	0	8.84956e-07	0.00632395
ASV3073	Capnocytophaga_sp._FDAARGOS_737_unknown	-6.06618e-06	4e-06	-3.51112e-07	-9.28969e-07	0.0189938
ASV3076	Campylobacter_gracilis_unknown	-2.94641e-05	4.7026e-06	-4.69408e-06	-1.07411e-05	0.026136
ASV3077	Solobacterium_moorei_DSM_22971_unknown	8.55504e-06	-3.41597e-05	-3.32915e-06	-1.26348e-05	0.0604394
ASV308	Leptotrichia_sp._oral_taxon_498_unknown	4.21678e-05	-5.15633e-05	-0.000113592	-4.23707e-05	0.116864
ASV3087	Clostridiaceae_unknown_unknown	3.18479e-06	-6.90484e-06	-6.44318e-06	-3.37077e-06	0.0236339
ASV3088	Leptotrichia_sp._oral_taxon_225_str._F0581_unknown	-3.78366e-05	-2.29042e-05	0.000419248	0.000114257	0.162899
ASV3089	Capnocytophaga_sp._oral_taxon_903_unknown	8.40336e-08	9.31363e-06	-1.00989e-05	-5.75295e-07	0.0142654
ASV3094	Fusobacterium_nucleatum_subsp._animalis_unknown	1.3158e-07	5.10286e-05	1.96956e-05	2.33965e-05	0.0396934
ASV3095	Streptococcus_anginosus_1_2_62CV_unknown	-4.18456e-06	4.3168e-06	-1.41816e-05	-6.42905e-06	0.0391508
ASV3096	Campylobacter_showae_unknown	2.85714e-06	2.83487e-05	0	1.04623e-05	0.0395461
ASV3098	Streptococcus_sanguinis_SK36_unknown	-2.08782e-05	6.88515e-06	7.60429e-05	2.10224e-05	0.0940177
ASV31	Haemophilus_parainfluenzae_unknown	-1.95723e-05	0.000354782	-0.000247631	3.82521e-05	0.43318
ASV310	Aggregatibacter_segnis_unknown	-1.99342e-05	3.10494e-05	5.42919e-05	2.22721e-05	0.0622027
ASV3100	Campylobacter_concisus_13826_unknown	-2.48536e-05	-1.37657e-05	3.14744e-05	-1.82604e-06	0.0378724
ASV3105	Lachnospiraceae_bacterium_oral_taxon_096_unknown	5.56402e-06	-3.0303e-06	-1.91117e-05	-5.62875e-06	0.0123376
ASV3106	Lachnospiraceae_bacterium_oral_taxon_082_str._F0431_unknown	1.75199e-05	1.35374e-05	-1.04258e-05	6.35741e-06	0.0229489
ASV3107	Chryseobacterium_arthrosphaerae_unknown	0.000221119	-5.75856e-05	9.73447e-05	8.59677e-05	0.112707
ASV311	Leptotrichia_shahii_DSM_19757_unknown	4.45053e-05	-6.75363e-05	3.60903e-05	1.15374e-05	0.110971
ASV3110	Treponema_sp._OMZ_804_unknown	-1.70321e-05	4.74042e-05	-2.231e-05	2.08027e-06	0.0543278
ASV3111	Fusobacterium_nucleatum_subsp._vincentii_unknown	0	0	0	0	0.00553405
ASV3113	Campylobacter_rectus_unknown	7.1118e-06	-1.00811e-05	5.66965e-06	7.89812e-07	0.0112197
ASV3117	Mogibacterium_pumilum_unknown	-2.78781e-05	0.000112717	0.000142593	7.41596e-05	0.0916394
ASV3118	Lachnospiraceae_oral_taxon_107_str._F0167_unknown	0	2.94118e-06	2.71971e-06	1.80017e-06	0.00462417
ASV312	Leptotrichia_shahii_DSM_19757_unknown	-8.32981e-05	-4.32533e-05	4.10668e-05	-2.76599e-05	0.0439804
ASV3120	Fusobacterium_nucleatum_subsp._vincentii_unknown	3.27451e-06	-2.43902e-06	8.58506e-06	3.42665e-06	0.01335
ASV3125	Prevotella_saccharolytica_JCM_17484_unknown	8.58599e-06	-1.96953e-05	-2.76116e-06	-5.14912e-06	0.030584
ASV3129	Capnocytophaga_sputigena_unknown	-1.27895e-05	-2.94118e-06	2.63518e-06	-4.47998e-06	0.0113494
ASV313	Leptotrichia_sp._oral_taxon_417_unknown	6.11956e-05	-7.45476e-05	1.91315e-05	-2.20167e-06	0.144788
ASV3130	Gemella_haemolysans_unknown	0	0	0	0	0.00401788
ASV3131	Treponema_sp._OMZ_804_unknown	-1.4845e-05	-1.89079e-05	8.51745e-06	-6.58211e-06	0.046446
ASV3134	Fusobacterium_hwasookii_unknown	0	0	7.67813e-06	2.72863e-06	0.00909962
ASV3137	Gammaproteobacteria_unknown_unknown	2.94118e-06	0	2.38521e-07	9.1113e-07	0.00477182
ASV3138	Gemella_morbillorum_unknown	9.82129e-06	-1.5181e-05	5.69215e-06	1.55436e-07	0.0686706
ASV3139	Selenomonas_sp._oral_taxon_126_unknown	0	-2.32558e-06	0	-8.84956e-07	0.00598437
ASV314	Bacteroidetes_oral_taxon_274_str._F0058_unknown	-2.14987e-06	1.59483e-05	-3.13529e-05	-5.75672e-06	0.0380498
ASV3141	Prevotella_saccharolytica_F0055_unknown	-8.92893e-06	-9.29191e-06	-2.29826e-05	-1.08138e-05	0.057374
ASV3143	Cardiobacterium_valvarum_F0432_unknown	0	0	0	0	0.00261437
ASV3144	Leptotrichia_sp._oral_taxon_417_unknown	-4.9488e-06	-2.55714e-05	2.37307e-05	-2.39047e-06	0.0255055
ASV3149	Streptococcus_sanguinis_unknown	-4.7249e-05	-2.94057e-05	4.20217e-05	-1.07778e-05	0.0662073
ASV3153	TM7_phylum_sp._oral_taxon_952_unknown_unknown	0	-7.71523e-06	-8.82322e-06	-5.45169e-06	0.0181174
ASV3154	Cardiobacterium_valvarum_F0432_unknown	-2.61862e-06	-6.47056e-07	2.7027e-06	5.70961e-08	0.0103527
ASV3155	Capnocytophaga_sp._oral_taxon_878_unknown	0	0	3.125e-06	1.0101e-06	0.00512096
ASV3156	Streptococcus_mitis_unknown	8.22723e-06	-1.73202e-05	9.08457e-05	2.59405e-05	0.0674751
ASV3157	Neisseria_shayeganii_unknown	-1.20821e-05	1.49978e-05	-2.05864e-05	-6.1938e-06	0.0328174
ASV3158	Lachnoanaerobaculum_umeaense_unknown	1.53541e-05	-1.93637e-05	-1.3656e-05	-5.39113e-06	0.0293365
ASV316	Neisseria_mucosa_unknown	7.67269e-06	-0.000167782	-3.58764e-05	-6.51134e-05	0.111799
ASV3161	Leptotrichia_sp._oral_taxon_212_unknown	4.73196e-05	-1.57593e-05	7.67742e-05	3.69089e-05	0.079018
ASV3162	Streptococcus_sanguinis_SK355_unknown	0	0	0	0	0.00325221
ASV3163	Capnocytophaga_granulosa_ATCC_51502_unknown	-1.1792e-05	-3.7469e-05	-3.92802e-05	-2.78617e-05	0.0428975
ASV3166	Lachnospiraceae_bacterium_oral_taxon_082_str._F0431_unknown	-2.27219e-05	2.33844e-06	-8.93487e-06	-9.47231e-06	0.0436942
ASV3168	Peptostreptococcus_stomatis_DSM_17678_unknown	2.00519e-05	-3.13426e-05	9.92465e-07	-5.66393e-06	0.0813523
ASV3169	Kingella_denitrificans_unknown	-2.41429e-05	-1.23883e-05	2.46482e-05	-3.73308e-06	0.0562858
ASV317	Stomatobaculum_longum_unknown	3.7929e-06	1.06148e-05	2.96638e-06	4.86402e-06	0.0172078
ASV3172	Catonella_morbi_ATCC_51271_unknown	0	0	0	0	0.00232251
ASV3175	Capnocytophaga_granulosa_ATCC_51502_unknown	2.72288e-06	2.56782e-06	1.40052e-05	6.23162e-06	0.0495474
ASV3178	Capnocytophaga_granulosa_ATCC_51502_unknown	-1.04971e-05	-3.32867e-05	6.20649e-05	5.59848e-06	0.0762524
ASV318	Aggregatibacter_aphrophilus_unknown	-6.05689e-06	-2.19976e-05	-1.66774e-05	-1.73006e-05	0.0386193
ASV3181	Alloprevotella_tannerae_ATCC_51259_unknown	0	-2.79137e-06	-5.97148e-06	-2.86418e-06	0.012741
ASV3182	Parvimonas_sp._oral_taxon_110_str._F0139_unknown	-2.97102e-06	9.55546e-06	-5.5342e-06	-9.52379e-07	0.0257402
ASV3185	Veillonella_sp._oral_taxon_158_str._F0412_unknown	9.95691e-06	-5.74297e-06	6.24456e-06	2.5461e-06	0.0182095
ASV3187	Fusobacterium_nucleatum_subsp._animalis_unknown	4.7619e-07	0	0	-3.68568e-08	0.002139
ASV3188	Lachnoanaerobaculum_sp._MSX33_unknown	1.63399e-07	-6.20878e-06	-2.15121e-05	-8.9314e-06	0.017414
ASV319	Capnocytophaga_gingivalis_ATCC_33624_unknown	4.80457e-05	1.99857e-05	-4.23866e-05	7.30235e-06	0.126051
ASV3190	Solobacterium_moorei_F0204_unknown	-4.05042e-06	4.74006e-06	1.34546e-05	5.00963e-06	0.0239209
ASV3191	[Eubacterium]_yurii_subsp._margaretiae_ATCC_43715_unknown	8.07856e-06	3.125e-06	-2.33916e-05	-4.3204e-06	0.0397354
ASV3192	Candidatus_Saccharibacteria_bacterium_oral_taxon_488_unknown_unknown	0	0	0	0	0.00369973
ASV3193	Atopobium_rimae_ATCC_49626_unknown	9.3759e-05	2.95141e-06	0.000380943	0.000159666	0.207373
ASV3194	Fusobacterium_nucleatum_subsp._animalis_unknown	-5.25492e-06	2.63158e-06	-2.83315e-06	-1.62235e-06	0.00946766
ASV3197	Leptotrichia_hofstadii_DSM_21651_unknown	-3.78138e-05	3.82731e-05	2.39632e-05	8.33388e-06	0.0555911
ASV3198	Candidatus_Saccharibacteria_bacterium_oral_taxon_488_unknown_unknown	-2.377e-06	-3.0303e-06	9.01572e-06	9.71308e-07	0.00980467
ASV32	Rothia_dentocariosa_M567_unknown	8.89496e-06	0.000569759	-0.000125364	0.000149287	0.338469
ASV320	Porphyromonas_sp._oral_taxon_279_str._F0450	1.64427e-05	-3.66567e-05	9.2966e-05	2.25262e-05	0.0697135
ASV3204	Campylobacter_concisus_unknown	-1.98433e-06	-6.12582e-06	-9.80751e-06	-5.40244e-06	0.0172912
ASV3207	Prevotella_veroralis_DSM_19559_=_JCM_6290_unknown	1.9731e-05	2.69568e-06	-4.8679e-06	5.49898e-06	0.0309945
ASV321	Fusobacterium_nucleatum_subsp._vincentii_unknown	-5.24726e-05	-2.24631e-05	-2.70435e-05	-3.26894e-05	0.0728497
ASV3210	Alloprevotella_rava_F0323_unknown	-8.60481e-06	-2.9761e-06	8.71538e-06	-5.31675e-07	0.0194042
ASV3211	Aggregatibacter_sp._2125159857_unknown	-2.30325e-06	1.31111e-05	1.22224e-05	7.01246e-06	0.0226855
ASV3214	Aggregatibacter_actinomycetemcomitans_unknown	2.94118e-06	0	2.77778e-06	1.76379e-06	0.00929771
ASV3217	Campylobacter_concisus_13826_unknown	1.36494e-06	4.11141e-06	-5.71879e-06	2.38718e-07	0.0115422
ASV3219	Leptotrichia_buccalis_C-1013-b_unknown	2.77778e-06	-8.29049e-06	2.7027e-06	-7.65018e-07	0.00933902
ASV322	Porphyromonas_sp._oral_taxon_279_str._F0450	-1.71878e-05	-4.73226e-05	5.22386e-05	-5.72764e-06	0.0364506
ASV3225	Streptococcus_sp._oral_taxon_056_str._F0418_unknown	0	-5.84914e-06	0	-1.79313e-06	0.0147963
ASV3228	Oribacterium_sp._oral_taxon_078_str._F0262_unknown	-4.33741e-06	9.59438e-06	1.6028e-05	8.02556e-06	0.0290478
ASV323	Mogibacterium_diversum_unknown	-5.26749e-05	-0.000123008	0.00035465	5.73484e-05	0.181616
ASV3231	Eikenella_corrodens_CC92I_unknown	-3.28307e-05	-2.35308e-05	-1.47382e-05	-2.27384e-05	0.0392963
ASV3233	Fusobacterium_pseudoperiodonticum_unknown	-1.24582e-05	-7.79242e-06	3.26573e-05	2.68925e-06	0.0406592
ASV3234	Gemella_haemolysans_M341_unknown	-4.62617e-07	8.25188e-06	-4.87278e-06	1.14189e-06	0.0518933
ASV3237	Capnocytophaga_granulosa_ATCC_51502_unknown	-1.71474e-05	-2.03383e-05	0.000117092	2.67419e-05	0.141156
ASV3238	Leptotrichia_sp._oral_taxon_223_unknown	8.36242e-06	2.94118e-06	-2.77244e-06	2.82486e-06	0.0100328
ASV324	Prevotella_intermedia_unknown	-2.63158e-06	0	-8.11396e-06	-3.59977e-06	0.00617485
ASV3242	Campylobacter_concisus_unknown	0	0	0	0	0.00397936
ASV3244	Clostridium_unknown	0	5.96491e-06	2.7027e-06	2.76791e-06	0.00816419
ASV3245	Campylobacter_concisus_13826_unknown	6.37108e-05	8.48961e-06	-3.63542e-05	9.69747e-06	0.0807588
ASV3246	Fusobacterium_nucleatum_subsp._vincentii_unknown	1.00787e-05	5.977e-05	7.96945e-05	4.78621e-05	0.141162
ASV3249	Kingella_denitrificans_unknown	6.69328e-06	-7.64716e-06	3.55785e-06	5.094e-07	0.0381757
ASV325	Prevotella_unknown	-4.07903e-05	5.10672e-06	-5.8253e-05	-3.17211e-05	0.0671547
ASV3256	Firmicutes_unknown_unknown	-8.58506e-06	2.94118e-06	0	-1.80581e-06	0.00769844
ASV3264	Dialister_invisus_DSM_15470_unknown	0	0	0	0	0.00386978
ASV3266	Eikenella_corrodens_CC92I_unknown	2.81999e-05	-2.17195e-06	-4.97543e-06	6.32443e-06	0.0210311
ASV3271	Dialister_invisus_DSM_15470_unknown	-1.27995e-05	-3.4206e-07	3.66093e-06	-2.91204e-06	0.025821
ASV3272	Prevotella_sp._oral_taxon_317_str._F0108	-2.77778e-06	0	0	-8.19672e-07	0.00501723
ASV3273	Lachnospiraceae_oral_taxon_107_str._F0167_unknown	8.49644e-06	2.60619e-05	2.57359e-05	1.9238e-05	0.0386321
ASV328	Leptotrichia_shahii_DSM_19757_unknown	-1.41479e-05	-7.39851e-06	-4.23402e-05	-2.2046e-05	0.0441973
ASV3281	Neisseria_elongata_subsp._glycolytica_ATCC_29315_unknown	9.38437e-06	9.10478e-06	2.14864e-05	1.36275e-05	0.0578647
ASV3284	Selenomonas_noxia_ATCC_43541_unknown	-2.43902e-06	2.13675e-07	0	-9.26866e-07	0.00819152
ASV3288	Capnocytophaga_sputigena_unknown	0	0	0	0	0.00116298
ASV329	Prevotella_oralis_unknown	6.96011e-06	-1.10293e-05	-3.82745e-05	-1.3591e-05	0.0388322
ASV3293	Campylobacter_concisus_unknown	2.07486e-06	-7.66508e-06	8.18903e-06	7.73283e-07	0.0308217
ASV3294	Treponema_medium_unknown	0.000123789	0.000102421	0.000298283	0.000175339	0.170352
ASV3295	Treponema_sp._OMZ_804_unknown	-5.34551e-06	-1.6352e-05	1.61483e-05	-2.33191e-06	0.0271744
ASV3299	Leptotrichia_goodfellowii_F0264_unknown	-1.1969e-05	-5.46933e-06	2.27273e-06	-4.75071e-06	0.0292988
ASV33	Leptotrichia_shahii_DSM_19757_unknown	0.00073826	-0.000343635	0.00140846	0.00058234	0.529157
ASV330	Leptotrichia_wadei_unknown	0.000122513	-1.51277e-05	8.62438e-05	6.43249e-05	0.0984019
ASV3304	Fusobacterium_hwasookii_unknown	-2.34597e-05	-1.35479e-05	1.56536e-05	-8.26458e-06	0.0511372
ASV3306	Prevotella_histicola_JCM_15637_=_DNF00424_unknown	0.000627049	0.000115402	0.000402816	0.000377761	0.333992
ASV3310	Lautropia_mirabilis_unknown	-2.25564e-07	-2.63158e-06	-5.40112e-06	-2.76437e-06	0.00638818
ASV3311	[Eubacterium]_yurii_subsp._margaretiae_ATCC_43715_unknown	1.53509e-06	0	-3.09598e-07	2.85605e-08	0.00778914
ASV332	Bacteroidetes_oral_taxon_274_str._F0058_unknown	0	0	1.36355e-05	4.56654e-06	0.0202494
ASV3322	Neisseria_sicca_VK64_unknown	0	0	0	0	0.00263594
ASV3323	Lachnoanaerobaculum_umeaense_unknown	0	0	0	0	0.0070244
ASV3328	Neisseria_weaveri_unknown	-2.09209e-05	-2.42158e-05	1.04887e-05	-1.05862e-05	0.0299656
ASV333	Capnocytophaga_sputigena_unknown	-5.91941e-05	0.000161883	0.000129037	7.75644e-05	0.207376
ASV3331	Fusobacterium_nucleatum_subsp._animalis_unknown	-5.0706e-06	5.2879e-07	0	-1.63823e-06	0.00760483
ASV3337	Catonella_morbi_ATCC_51271_unknown	-2.97096e-06	-1.29996e-05	2.85714e-06	-4.70014e-06	0.010083
ASV334	Neisseria_perflava_unknown	2.8928e-05	6.11911e-05	2.34139e-05	3.84032e-05	0.0959989
ASV3340	Prevotella_veroralis_DSM_19559_=_JCM_6290_unknown	-1.71987e-05	-4.7041e-05	5.64104e-05	-3.28692e-06	0.0463342
ASV3343	Neisseria_mucosa_unknown	-1.84908e-05	3.88804e-05	2.07659e-05	1.28593e-05	0.0209157
ASV3345	Leptotrichia_sp._oral_taxon_212_unknown	-5.07669e-05	-2.69772e-05	0.000115648	1.28366e-05	0.168194
ASV3348	Leptotrichia_buccalis_C-1013-b_unknown	-1.47472e-05	1.80896e-05	1.76914e-06	1.47713e-06	0.0283153
ASV3349	Kingella_denitrificans_unknown	5.48532e-06	-7.95332e-06	7.98535e-06	1.55943e-06	0.021383
ASV335	Campylobacter_curvus_525.92_unknown	1.93754e-05	0.00012701	-3.05868e-05	3.87653e-05	0.0817645
ASV3350	Bacteroidales_unknown_unknown	2.94118e-06	2.38095e-06	-5.08366e-06	1.06391e-07	0.0087151
ASV3353	Capnocytophaga_granulosa_ATCC_51502_unknown	-2.07967e-06	-6.98106e-07	-3.76465e-05	-1.35964e-05	0.0329333
ASV3356	Granulicatella_elegans_ATCC_700633_unknown	8.99206e-06	1.97805e-05	-1.19543e-05	4.57223e-06	0.0241029
ASV3358	Mogibacterium_pumilum_unknown	-1.63915e-05	-1.16674e-06	7.03788e-06	-3.89297e-06	0.0252518
ASV3359	Campylobacter_gracilis_unknown	1.37603e-05	4.02629e-06	-1.5952e-05	4.22772e-07	0.0315185
ASV336	Campylobacter_showae_unknown	-2.62215e-05	-2.01434e-05	0.000111486	2.40576e-05	0.111869
ASV3362	Lachnoanaerobaculum_sp._MSX33_unknown	-5.2381e-06	-2.9304e-07	-5.19568e-06	-3.57252e-06	0.00865039
ASV3363	Campylobacter_showae_unknown	-7.94251e-06	-8.31297e-06	-2.85714e-06	-6.54099e-06	0.0104325
ASV3365	Gemella_morbillorum_unknown	-2.94118e-06	-3.25758e-06	-4.44546e-06	-3.54146e-06	0.0138727
ASV3366	Treponema_parvum_unknown	0	-8.97683e-06	2.94118e-06	-1.79339e-06	0.0077406
ASV3367	Arachnia_propionica_unknown	0	-2.27273e-06	-5.14173e-06	-2.68018e-06	0.00583812
ASV337	Streptococcus_cristatus_ATCC_51100_unknown	1.59782e-05	1.2994e-05	7.82022e-05	3.73074e-05	0.0735546
ASV3374	Bacteroides_unknown	0	9.65872e-06	0	3.60136e-06	0.0127761
ASV3375	Parvimonas_sp._oral_taxon_393_str._F0440_unknown	0.000106521	0.000109746	0.000232267	0.000152517	0.267044
ASV3377	Eubacterium_sulci_ATCC_35585_unknown	-8.73972e-06	-6.26107e-06	2.41696e-06	-3.82893e-06	0.0235376
ASV338	Campylobacter_showae_unknown	-1.0724e-05	1.33288e-06	-3.08982e-05	-1.49175e-05	0.0401577
ASV3381	Eikenella_corrodens_CC92I_unknown	7.78964e-06	3.36339e-06	-8.35482e-06	1.13001e-06	0.0213312
ASV3384	Hyphomicrobiales_unknown_unknown	-4.44284e-06	-6.25462e-06	2.12004e-05	3.59521e-06	0.0384962
ASV3385	Kingella_denitrificans_unknown	8.40064e-06	-1.25065e-05	3.49515e-05	1.0207e-05	0.0776643
ASV3389	Campylobacter_sputorum_unknown	0.000157903	0.000148439	-0.000246374	1.89912e-05	0.182268
ASV339	Leptotrichia_goodfellowii_F0264_unknown	0	0	0	0	0.00478785
ASV3391	Streptococcus_mitis_unknown	-8.05732e-06	-3.42833e-06	7.21491e-06	-1.03899e-06	0.0142846
ASV3392	Lachnoanaerobaculum_sp._MSX33_unknown	1.61989e-05	-3.63277e-05	-8.48862e-05	-3.57544e-05	0.0433551
ASV3393	Catonella_morbi_ATCC_51271_unknown	3.83205e-06	-6.12263e-06	8.24244e-06	2.20998e-06	0.0200314
ASV3396	Granulicatella_elegans_ATCC_700633_unknown	-3.65136e-05	-2.06532e-05	1.60507e-05	-1.34184e-05	0.0563698
ASV3398	Streptococcus_mitis_unknown	8.75668e-06	-7.37869e-06	7.75408e-06	2.05549e-06	0.0398978
ASV34	Corynebacterium_matruchotii_ATCC_33806_unknown	-1.92555e-07	-1.01125e-05	6.37882e-06	-1.70177e-06	0.0257753
ASV340	Capnocytophaga_sputigena_unknown	6.06618e-06	-1.61897e-05	-1.47982e-06	-4.46768e-06	0.0260001
ASV3402	Prevotella_melaninogenica_unknown	-3.431e-06	-2.85714e-06	3.84615e-06	-9.6308e-07	0.00592942
ASV3404	Oribacterium_sinus_F0268_unknown	0.000490822	0.000222729	0.000136379	0.000282276	0.212942
ASV3405	Fusobacterium_nucleatum_subsp._polymorphum_unknown	9.12343e-06	9.33236e-05	7.7551e-05	5.85935e-05	0.0775479
ASV3406	Clostridium_unknown	0	-1.22244e-05	5.72581e-06	-2.64297e-06	0.0184045
ASV3409	Aggregatibacter_sp._2125159857_unknown	-5.63491e-06	-5.88454e-06	-1.45314e-06	-4.76406e-06	0.0254907
ASV341	Prevotella_pallens_ATCC_700821_unknown	-1.4328e-05	-2.60001e-05	5.96165e-05	6.45919e-06	0.0490688
ASV3412	Capnocytophaga_sputigena_unknown	0	0	-5.23104e-07	-9.94695e-08	0.00524379
ASV3414	Campylobacter_showae_unknown	-7.25979e-06	-2.2801e-05	-1.28499e-05	-1.42758e-05	0.0197701
ASV3415	Catonella_morbi_ATCC_51271_unknown	8.38745e-06	2.14261e-05	-2.3211e-05	1.76119e-06	0.0321591
ASV3417	Blautia_hansenii_DSM_20583_unknown	2.29273e-05	2.73316e-05	3.53392e-06	1.70077e-05	0.0320959
ASV3419	Chryseobacterium_sp._FDAARGOS_1104	-2.22222e-06	2.85714e-06	0	-7.62777e-09	0.00461068
ASV342	Bacteroidetes_oral_taxon_274_str._F0058_unknown	-6.47532e-06	-2.26676e-05	-2.92473e-06	-1.03353e-05	0.0415801
ASV3422	Neisseria_elongata_subsp._glycolytica_ATCC_29315_unknown	-2.69725e-07	-3.56906e-05	-1.09576e-05	-1.62791e-05	0.0275822
ASV3423	Capnocytophaga_unknown	-3.44828e-06	-5.42125e-06	-6.02078e-06	-4.52125e-06	0.00851744
ASV3425	Chryseobacterium_arthrosphaerae_unknown	-5.20742e-06	3.94446e-05	-7.18339e-06	7.76226e-06	0.0657002
ASV3427	Streptococcus_gordonii_unknown	2.01214e-06	-1.26659e-05	-1.40226e-05	-7.79919e-06	0.029075
ASV3428	Fusobacterium_nucleatum_subsp._vincentii_unknown	1.97402e-07	-3.49673e-06	8.59433e-06	2.01315e-06	0.0155796
ASV343	Lachnospiraceae_bacterium_oral_taxon_096_unknown	-5.63492e-06	-3.0303e-06	5.52054e-06	-9.38383e-07	0.0126353
ASV3432	Prevotella_intermedia_unknown	0	0	7.99419e-07	-6.99729e-08	0.00617941
ASV3434	Selenomonas_sp._oral_taxon_892_str._F0426_unknown	0	-6.11905e-06	1.37388e-05	1.44182e-06	0.0223009
ASV3436	Prevotella_sp._oral_taxon_472_str._F0295	-5.78541e-06	2.7027e-06	-5.23104e-07	-1.02093e-06	0.0117152
ASV344	Prevotella_unknown	-2.77778e-06	0	1.00924e-05	2.83368e-06	0.0139485
ASV3441	Lachnoanaerobaculum_sp._MSX33_unknown	-2.22222e-06	5.30303e-07	-4.63158e-06	-2.69018e-06	0.0164137
ASV3442	Leptotrichia_unknown_unknown	5.01253e-06	0	0	1.76379e-06	0.0198128
ASV3443	Leptotrichia_buccalis_C-1013-b_unknown	5.49207e-06	-7.76887e-06	1.46199e-07	-6.80168e-07	0.0134677
ASV3444	Clostridiaceae_unknown_unknown	-5.625e-06	0	3.33333e-06	-9.75796e-07	0.0137475
ASV3446	Leptotrichia_sp._oral_taxon_225_str._F0581_unknown	1.14602e-05	-8.38235e-06	-4.10217e-06	-6.4666e-08	0.0245082
ASV3447	Lachnoanaerobaculum_sp._MSX33_unknown	-2.5e-06	0	0	-1e-06	0.00415535
ASV3449	Capnocytophaga_sp._FDAARGOS_737_unknown	-1.44593e-05	-2.27515e-05	1.30825e-05	-7.26852e-06	0.0162188
ASV3450	Candidatus_Accumulibacter_sp._unknown	0	0	0	0	0.0033753
ASV3452	Neisseria_elongata_subsp._glycolytica_ATCC_29315_unknown	-4.88095e-06	-1.36753e-05	7.85714e-06	-3.40186e-06	0.00891338
ASV3453	Propionibacterium_sp._oral_taxon_192_str._F0372_unknown	-1.67633e-05	-3.33295e-05	5.68019e-05	2.86574e-06	0.0599619
ASV3458	Chryseobacterium_arthrosphaerae_unknown	2.42105e-06	-3.70913e-06	6.51487e-06	1.38831e-06	0.0481978
ASV3460	Leptotrichia_sp._oral_taxon_212_unknown	4.84918e-06	1.39782e-05	-2.4467e-05	-2.00204e-06	0.0242234
ASV3462	Prevotella_melaninogenica_unknown	-6.81336e-06	-1.7447e-05	-2.99908e-05	-1.80055e-05	0.0262581
ASV3466	Capnocytophaga_sp._oral_taxon_878_unknown	-5.42827e-06	1.78815e-05	2.48956e-07	4.55322e-06	0.0128093
ASV347	Leptotrichia_sp._oral_taxon_498_unknown	-0.000103751	-8.61426e-05	-3.65278e-05	-7.33954e-05	0.138888
ASV3474	Fusobacterium_nucleatum_subsp._vincentii_unknown	1.46958e-05	1.04404e-05	-1.28901e-05	4.88687e-06	0.0413017
ASV348	Lachnospiraceae_oral_taxon_107_str._F0167_unknown	-4.27244e-05	-6.13896e-05	9.6186e-05	-6.80531e-06	0.185894
ASV3480	Fusobacterium_hwasookii_unknown	0.00012738	0.000349015	7.78727e-05	0.000184482	0.214845
ASV3481	Leptotrichia_buccalis_C-1013-b_unknown	5.44298e-07	1.62811e-05	-3.17239e-05	-4.84603e-06	0.0324367
ASV3483	Chryseobacterium_sp._FDAARGOS_1104	-4.84446e-06	7.87247e-05	8.86144e-06	2.82135e-05	0.0324862
ASV3486	Prevotella_pleuritidis_F0068_unknown	-3.8705e-05	-3.77853e-06	4.10344e-05	-1.89136e-06	0.0408448
ASV349	Prevotella_marshii_DSM_16973_=_JCM_13450_unknown	-7.0094e-05	-3.6407e-05	-4.26415e-05	-5.17448e-05	0.0759535
ASV3497	Prevotella_melaninogenica_unknown	-8.99991e-06	3.125e-06	-1.18547e-05	-5.52608e-06	0.0193781
ASV3499	Capnocytophaga_sp._oral_taxon_903_unknown	5.64388e-06	1.17908e-05	1.90379e-05	1.17495e-05	0.0425231
ASV35	Porphyromonas_gingivalis_unknown	-1.95292e-05	-3.32468e-05	-1.93605e-05	-2.33941e-05	0.09422
ASV350	Aggregatibacter_sp._2125159857_unknown	3.59166e-05	8.90074e-06	1.5686e-05	1.92663e-05	0.155085
ASV3500	Leptotrichia_buccalis_C-1013-b_unknown	0	4.95716e-06	-2.10009e-05	-4.69633e-06	0.0217254
ASV3501	Leptotrichia_sp._oral_taxon_225_str._F0581_unknown	3.93484e-06	-8.45196e-06	8.41136e-06	9.36938e-07	0.0239509
ASV3506	Porphyromonas_sp._oral_taxon_275_unknown	-1.43398e-05	-1.31883e-05	-3.4021e-05	-2.04376e-05	0.0415283
ASV351	Leptotrichia_sp._oral_taxon_498_unknown	5.34035e-08	-7.68173e-06	1.99363e-05	3.69306e-06	0.0288624
ASV3511	Capnocytophaga_granulosa_ATCC_51502_unknown	1.53619e-05	-3.38154e-05	-1.09468e-05	-1.02642e-05	0.0403272
ASV3514	Streptococcus_gordonii_unknown	0	2.63158e-06	5.19568e-06	2.69384e-06	0.00835547
ASV3518	Campylobacter_concisus_13826_unknown	0.000180197	4.92169e-05	9.31119e-05	0.000107693	0.0917568
ASV352	unclassified_Capnocytophaga_unknown	-1.83697e-06	2.09673e-05	-2.38292e-05	-8.19368e-07	0.0427347
ASV3520	Streptococcus_intermedius_unknown	5.32441e-06	5.03689e-05	-3.92425e-05	5.9134e-06	0.0702765
ASV3523	Leptotrichia_sp._oral_taxon_215_str._W9775_unknown	-5.30898e-06	-2.48237e-05	-7.13211e-06	-1.32808e-05	0.0284341
ASV3524	Selenomonas_sp._oral_taxon_126_unknown	0	2.77778e-06	2.77778e-06	1.92325e-06	0.00965392
ASV3525	Alloprevotella_rava_F0323_unknown	0	0	0	0	0.00522239
ASV3526	Prevotella_salivae_F0493_unknown	1.10105e-05	-7.52268e-06	-8.42166e-06	-1.89621e-06	0.0318328
ASV3529	Capnocytophaga_leadbetteri_unknown	-6.0167e-06	-6.50731e-07	6.70644e-07	-1.85225e-06	0.0177105
ASV353	Rothia_dentocariosa_unknown	-1.63833e-05	7.02077e-06	-1.66828e-05	-8.77565e-06	0.034436
ASV3532	Campylobacter_concisus_13826_unknown	7.92262e-05	0.000105017	7.76116e-05	8.56588e-05	0.0792013
ASV354	Leptotrichia_hofstadii_DSM_21651_unknown	-1.2585e-05	-6.53167e-05	-0.000104007	-6.39349e-05	0.118576
ASV3542	Catonella_morbi_ATCC_51271_unknown	5.07101e-06	-4.76516e-05	2.27465e-06	-1.43065e-05	0.0424858
ASV355	Prevotella_oralis_unknown	-3.05144e-06	1.62217e-05	-2.06397e-05	-2.9664e-06	0.028431
ASV3555	Leptotrichia_sp._oral_taxon_223_unknown	0.000103123	2.92481e-05	3.47981e-05	5.66209e-05	0.0772591
ASV3559	Chryseobacterium_arthrosphaerae_unknown	-3.57143e-07	-1.25709e-05	-1.85461e-06	-5.26364e-06	0.0100563
ASV356	Campylobacter_showae_unknown	3.92068e-05	0.000416794	0.00010639	0.000186774	0.167002
ASV3561	Capnocytophaga_sp._oral_taxon_878_unknown	5.85198e-06	-2.38087e-06	1.88093e-05	5.59024e-06	0.0434988
ASV3563	Selenomonas_sp._oral_taxon_920_unknown	-5.00313e-06	-5.40936e-06	3.39449e-07	-3.64238e-06	0.0111692
ASV3565	Lachnospiraceae_bacterium_oral_taxon_500_unknown	0	-5.83333e-06	-4.70653e-06	-3.60048e-06	0.00888779
ASV357	Lachnospiraceae_oral_taxon_107_str._F0167_unknown	2.91101e-05	4.2527e-05	0.000157642	7.87216e-05	0.15108
ASV3570	Prevotella_histicola_JCM_15637_=_DNF00424_unknown	-9.19716e-06	-3.19024e-05	2.70994e-05	-4.37361e-06	0.0585519
ASV3571	Eubacterium_minutum_ATCC_700079_unknown	-3.2799e-06	-5.69142e-06	-6.06986e-06	-4.5356e-06	0.0143087
ASV3572	Campylobacter_concisus_unknown	-2.85714e-06	-5.19568e-06	2.48431e-06	-1.82917e-06	0.0110962
ASV3573	Treponema_sp._OMZ_806_unknown	2.5e-06	4.93902e-06	-2.0619e-06	1.92869e-06	0.00682287
ASV3574	Stomatobaculum_longum_unknown	2.54048e-05	1.17991e-05	-6.22466e-05	-7.74379e-06	0.0523222
ASV3577	Eggerthia_catenaformis_OT_569_=_DSM_20559_unknown	0.000539408	-0.000143072	0.000720599	0.000364827	0.338495
ASV3578	Capnocytophaga_granulosa_ATCC_51502_unknown	0	0	0	0	0.00535422
ASV358	Leptotrichia_buccalis_C-1013-b_unknown	0	0	0	0	0.00730554
ASV3580	Olsenella_sp._oral_taxon_807_unknown	8.8733e-06	3.17974e-05	3.5545e-05	2.5475e-05	0.0457847
ASV3583	Firmicutes_unknown_unknown	2.77241e-06	-1.13682e-05	-3.42441e-06	-4.97556e-06	0.0283447
ASV3585	Campylobacter_showae_unknown	1.34711e-05	-3.05299e-05	-3.99206e-05	-1.9387e-05	0.0492713
ASV3586	Treponema_socranskii_subsp._paredis_ATCC_35535_unknown	1.32659e-06	-1.8026e-05	-1.40561e-05	-1.00237e-05	0.0310913
ASV3587	Prevotella_melaninogenica_unknown	2.94118e-06	5.6891e-06	0	2.80888e-06	0.00906652
ASV3588	Fusobacterium_nucleatum_subsp._vincentii_unknown	0	-2.5e-06	-7.14286e-07	-8.76766e-07	0.0097956
ASV359	Lachnoanaerobaculum_saburreum_unknown	0.000804405	-0.000202288	0.000146895	0.000240274	0.38472
ASV3592	Capnocytophaga_endodontalis_unknown	-9.4697e-08	0	0	-3.43053e-08	0.00406589
ASV3594	Aggregatibacter_aphrophilus_unknown	5.82733e-06	8.58586e-06	-3.54371e-07	4.48818e-06	0.0293212
ASV3596	Prevotella_oulorum_F0390_unknown	2.8463e-07	8.94766e-06	-9.43918e-06	1.66671e-08	0.0145021
ASV36	Neisseria_cinerea_ATCC_14685_unknown	0.00018974	0.000162064	0.00020213	0.000192719	0.390611
ASV3605	Leptotrichia_sp._oral_taxon_215_str._W9775_unknown	-1.3172e-05	-8.90924e-05	0.000154945	1.44108e-05	0.0846359
ASV3608	Aggregatibacter_sp._2125159857_unknown	1.67256e-05	-2.33589e-05	5.44996e-06	-3.92334e-07	0.0220285
ASV3612	Fusobacterium_nucleatum_subsp._animalis_unknown	3.27391e-06	-1.3642e-05	-6.03812e-06	-5.65821e-06	0.0219597
ASV3617	Selenomonas_flueggei_ATCC_43531_unknown	-4.2929e-06	-2.91291e-06	-7.49721e-06	-5.1553e-06	0.0158937
ASV3625	Streptococcus_oralis_unknown	0	0	0	0	0.00699516
ASV3627	Campylobacter_concisus_unknown	7.5641e-06	3.44612e-07	9.63051e-06	5.79259e-06	0.0183826
ASV363	Streptococcus_cristatus_ATCC_51100_unknown	4.13866e-06	4.68316e-05	-6.43412e-05	-4.59309e-06	0.0959927
ASV3632	Campylobacter_showae_unknown	1.53895e-05	3.33304e-06	-9.24594e-07	5.36817e-06	0.0559433
ASV364	Neisseria_mucosa_unknown	-2.85714e-06	6.33913e-06	1.33115e-06	1.04056e-06	0.015671
ASV3640	Prevotella_oulorum_JCM_14966_unknown	-9.76261e-06	2.47618e-05	7.49764e-07	3.97381e-06	0.0388612
ASV3647	Campylobacter_concisus_unknown	2.52344e-05	-1.68809e-05	3.36781e-05	1.36322e-05	0.044844
ASV365	Eubacterium_brachy_ATCC_33089_unknown	-7.49104e-05	3.34046e-05	0.000101767	2.46691e-05	0.131273
ASV3654	Fusobacterium_pseudoperiodonticum_unknown	3.0303e-06	0	0	9.17431e-07	0.00409836
ASV366	Aggregatibacter_aphrophilus_unknown	1.44742e-05	1.14838e-05	-1.42581e-05	3.90882e-06	0.0353644
ASV3660	Prevotella_saccharolytica_JCM_17484_unknown	-2.77778e-06	-7.9788e-06	6.03865e-07	-3.74739e-06	0.00982815
ASV3661	Bacteroidetes_unknown_unknown	-2.12766e-06	6.81971e-06	3.0303e-06	2.69636e-06	0.0129815
ASV3666	Fusobacterium_periodonticum_ATCC_33693_unknown	0	-2.85714e-06	2.63158e-06	-3.62943e-08	0.00559257
ASV3669	Catonella_morbi_ATCC_51271_unknown	-9.39982e-06	-4.64603e-05	-1.50247e-06	-1.6429e-05	0.0544709
ASV367	Capnocytophaga_sputigena_unknown	6.18094e-06	5.03634e-05	-0.000168708	-3.67523e-05	0.102553
ASV3675	Leptotrichia_sp._oral_taxon_215_str._W9775_unknown	-3.49311e-05	-2.9404e-05	9.26192e-05	9.25504e-06	0.0655177
ASV3676	Firmicutes_unknown_unknown	8.28373e-06	-3.0303e-06	7.95058e-06	4.40743e-06	0.0186896
ASV3677	Prevotella_salivae_DSM_15606_unknown	0	-8.66522e-06	-1.79303e-07	-2.88862e-06	0.0114988
ASV369	Amphibacillus_xylanus_NBRC_15112_unknown	-2.54779e-05	4.84295e-05	6.09683e-06	9.91706e-06	0.0497593
ASV3690	Oribacterium_sinus_F0268_unknown	1.23261e-05	1.07303e-05	-2.91885e-05	-1.82605e-06	0.0539881
ASV3691	[Eubacterium]_yurii_subsp._margaretiae_ATCC_43715_unknown	0	0	0	0	0.00503871
ASV3695	Gemella_morbillorum_unknown	0	0	0	0	0.00450607
ASV3696	Bacteroidetes_unknown_unknown	7.92549e-06	7.77331e-06	3.82003e-06	6.19235e-06	0.0257864
ASV37	Treponema_phagedenis_unknown	0.000177667	0.000152725	0.000249412	0.000188287	0.39347
ASV370	Porphyromonas_endodontalis_ATCC_35406_unknown	1.58969e-05	0	2.32558e-06	6.23365e-06	0.0269755
ASV3709	unclassified_Actinomyces_unknown	1.96272e-05	-3.47892e-05	-3.05924e-05	-1.39317e-05	0.0541764
ASV3710	Campylobacter_rectus_unknown	0	1.07026e-05	0	3.64648e-06	0.0112302
ASV3711	Alloprevotella_tannerae_ATCC_51259_unknown	-2.40528e-05	-7.30095e-06	2.42745e-05	-2.70538e-06	0.0215232
ASV3717	Selenomonas_sp._F0473_unknown	0	0	0	0	0.00348345
ASV372	Aggregatibacter_sp._2125159857_unknown	-1.79643e-06	5.16653e-06	-1.93472e-05	-5.77508e-06	0.0219099
ASV3724	Treponema_sp._OMZ_804_unknown	1.38863e-05	-8.1968e-06	-9.24253e-06	-7.28499e-07	0.0378787
ASV3725	Leptotrichia_sp._oral_taxon_212_unknown	0	3.44828e-06	-5.31923e-06	-1.04903e-06	0.0119046
ASV3726	Campylobacter_rectus_unknown	7.94732e-05	2.55172e-05	-2.28022e-05	2.73604e-05	0.0752041
ASV3729	Eikenella_corrodens_unknown	2.7027e-06	0	5.15796e-06	2.79668e-06	0.0227755
ASV3730	Leptotrichia_sp._oral_taxon_212_unknown	-3.66306e-05	3.52683e-06	2.05376e-05	-3.34596e-06	0.0581138
ASV3734	Campylobacter_gracilis_unknown	-7.54747e-06	-1.81742e-05	2.31286e-05	1.91264e-07	0.0447437
ASV3736	Treponema_medium_unknown	3.99916e-06	-2.41496e-05	-1.38084e-06	-7.35045e-06	0.0164762
ASV3738	Fusobacterium_periodonticum_ATCC_33693_unknown	-2.32558e-06	0	1.91502e-07	-9.06872e-07	0.0163243
ASV374	Campylobacter_gracilis_unknown	9.99757e-05	-5.25208e-05	-1.28904e-05	7.91742e-06	0.154961
ASV3740	Streptococcus_gordonii_unknown	0	0	0	0	0.00600737
ASV3741	Campylobacter_unknown	-2.94352e-06	4.29065e-06	1.04344e-06	7.84078e-09	0.0171078
ASV3742	Gemella_haemolysans_unknown	-6.83839e-06	-8.04653e-07	-8.58185e-06	-5.83002e-06	0.0320594
ASV3744	Propionibacterium_acidifaciens_F0233_unknown	0.00405852	0.0011595	0.00169255	0.00228258	1.03475
ASV3747	Fusobacterium_nucleatum_subsp._animalis_unknown	-1.24749e-05	-1.57217e-05	1.20072e-05	-5.98243e-06	0.0182791
ASV3752	Veillonella_unknown	-1.43403e-05	-1.5033e-05	1.43173e-05	-4.56885e-06	0.0228718
ASV3753	Actinomyces_sp._oral_taxon_897_unknown	1.83828e-05	-3.47064e-05	-6.85648e-06	-7.4059e-06	0.0501842
ASV3758	Streptococcus_mitis_ATCC_6249_unknown	1.83824e-07	0	0	-8.43455e-08	0.00879033
ASV3759	Solobacterium_moorei_F0204_unknown	-3.24717e-06	1.37342e-05	-3.29722e-06	2.56485e-06	0.0234184
ASV376	Capnocytophaga_endodontalis_unknown	-6.28311e-05	-5.28741e-06	1.26767e-05	-2.09676e-05	0.0936123
ASV3760	Lachnoanaerobaculum_sp._MSX33_unknown	-6.06622e-06	-3.69875e-06	5.55985e-06	-9.53101e-07	0.0133559
ASV3764	Abiotrophia_defectiva_unknown	-1.43402e-05	-3.63495e-05	1.98848e-05	-1.00169e-05	0.0419517
ASV3767	Leptotrichia_hofstadii_F0254_unknown	-1.94355e-05	-3.83042e-05	2.87178e-05	-9.73591e-06	0.054618
ASV3769	Leptotrichia_sp._oral_taxon_223_unknown	-7.58522e-06	-5.34188e-06	4.66125e-06	-2.69559e-06	0.0125512
ASV377	Capnocytophaga_gingivalis_ATCC_33624_unknown	-2.5e-06	0	2.5641e-06	-2.28868e-08	0.00892246
ASV3774	Prevotella_sp._oral_taxon_473_str._F0040_unknown	-3.24889e-08	-3.22485e-05	-2.56619e-06	-1.11379e-05	0.0364238
ASV3780	Streptococcus_parasanguinis_unknown	5.57276e-06	9.14588e-07	-1.27599e-05	-1.82409e-06	0.0244117
ASV3782	Campylobacter_concisus_13826_unknown	-1.51433e-05	3.36347e-06	-5.25901e-06	-5.54225e-06	0.0241886
ASV3783	Alphaproteobacteria_unknown_unknown	0	-2.7027e-06	0	-9.34579e-07	0.00555308
ASV3786	Streptococcus_mitis_unknown	8.01539e-05	-0.000118208	0.000194878	5.13292e-05	0.134722
ASV3787	Bacteroidetes_oral_taxon_274_str._F0058_unknown	-2.36554e-06	-3.82535e-06	6.45833e-06	-1.3915e-07	0.0213104
ASV3788	Capnocytophaga_sp._oral_taxon_863_str._F0517	-5.97025e-06	1.58304e-07	1.96845e-07	-1.53794e-06	0.0150194
ASV379	Fusobacterium_hwasookii_unknown	5.11208e-05	-0.000227921	0.00036751	6.13848e-05	0.365314
ASV3790	Arachnia_propionica_unknown	2.94118e-06	0	0	9.25926e-07	0.0032513
ASV3794	Aggregatibacter_sp._2125159857_unknown	0	0	2.32558e-06	8.54701e-07	0.00475234
ASV3796	Campylobacter_concisus_13826_unknown	-2.92736e-05	6.91898e-06	2.10399e-06	-5.7258e-06	0.0508953
ASV3799	Firmicutes_unknown_unknown	-2.5641e-06	-2.43902e-06	8.01826e-06	8.39837e-07	0.0134712
ASV38	Aggregatibacter_aphrophilus_unknown	0.000250261	0.000126748	3.77497e-06	0.000129436	0.432303
ASV380	Bacteroidetes_oral_taxon_274_str._F0058_unknown	-1.02922e-05	-1.21981e-05	-1.25102e-05	-1.1009e-05	0.0219402
ASV3800	Catonella_morbi_ATCC_51271_unknown	1.94385e-05	1.51533e-05	-9.47118e-06	7.54606e-06	0.0589904
ASV3803	Abiotrophia_defectiva_unknown	4.68959e-06	8.75342e-05	6.04139e-05	5.14288e-05	0.0852546
ASV381	Porphyromonas_sp._oral_taxon_279_str._F0450	2.7027e-06	-3.44828e-06	-2.32558e-06	-9.22454e-07	0.0102702
ASV3810	Corynebacterium_durum_F0235_unknown	-1.53357e-08	-5.39835e-06	4.07702e-05	1.2375e-05	0.0352839
ASV3811	Campylobacter_concisus_13826_unknown	3.1898e-05	1.90157e-05	7.82334e-06	1.96272e-05	0.0370913
ASV3812	Leptotrichia_sp._oral_taxon_225_str._F0581_unknown	2.94118e-06	0	-3.47222e-07	8.29549e-07	0.0102769
ASV3813	Gemella_haemolysans_M341_unknown	2.31756e-06	-2.44172e-05	4.30518e-05	6.6934e-06	0.0538852
ASV3816	Prevotella_melaninogenica_unknown	5.46933e-06	4.7619e-07	-2.85714e-06	1.14696e-06	0.0128555
ASV3822	Schaalia_georgiae_unknown	0	2.06447e-05	1.10866e-05	1.01654e-05	0.025582
ASV3823	Atopobium_parvulum_DNF00906_unknown	-1.13166e-05	1.2518e-05	-5.41884e-06	-1.87638e-06	0.0275758
ASV3827	Prevotella_loescheii_DSM_19665_=_JCM_12249_=_ATCC_15930_unknown	-6.11111e-06	0	0	-1.90536e-06	0.00644043
ASV3828	Lachnoanaerobaculum_sp._MSX33_unknown	8.10494e-06	3.38861e-05	-1.05478e-05	9.38969e-06	0.039647
ASV383	Roseburia_intestinalis_L1-82_unknown	0.000113925	-6.46908e-05	-0.000243951	-6.48422e-05	0.14032
ASV3830	Eubacterium_saphenum_ATCC_49989_unknown	-3.55306e-06	-2.82236e-05	2.2824e-05	-3.13819e-06	0.0344241
ASV3833	Campylobacter_rectus_unknown	-1.8781e-05	1.10377e-06	-2.76888e-05	-1.22754e-05	0.0753841
ASV3834	Leptotrichia_shahii_DSM_19757_unknown	1.69591e-05	-8.36461e-06	-2.76431e-05	-6.8089e-06	0.0425709
ASV384	Enterocloster_bolteae_unknown	8.11563e-05	9.84341e-06	-4.46088e-05	1.78108e-05	0.092801
ASV3845	Leptotrichia_sp._oral_taxon_215_str._W9775_unknown	0	8.38335e-06	-2.5641e-06	1.83124e-06	0.00884497
ASV385	Streptococcus_cristatus_ATCC_51100_unknown	-5.21311e-05	-0.000130177	3.57001e-05	-4.99028e-05	0.110395
ASV3853	Lachnoanaerobaculum_saburreum_F0468_unknown	-2.99168e-06	-8.67418e-06	2.7027e-06	-2.71939e-06	0.00688659
ASV3854	Leptotrichia_sp._oral_taxon_215_str._W9775_unknown	2.96622e-05	5.18187e-06	3.53694e-05	2.62652e-05	0.0807842
ASV3855	Treponema_sp._OMZ_806_unknown	-4.41176e-07	-5.92796e-06	-1.61156e-05	-7.38916e-06	0.020291
ASV3857	Leptotrichia_sp._oral_taxon_215_str._W9775_unknown	3.0303e-06	-1.9171e-06	-1.01008e-05	-3.5877e-06	0.0134949
ASV386	Capnocytophaga_sputigena_unknown	-1.07236e-05	5.43149e-06	1.33771e-05	1.47785e-06	0.0720404
ASV3860	Solobacterium_moorei_DSM_22971_unknown	2.82861e-05	1.89077e-05	9.52038e-06	2.00725e-05	0.0488869
ASV3861	Kingella_denitrificans_unknown	-8.04722e-06	-1.27716e-05	6.96848e-06	-4.89654e-06	0.0279018
ASV3863	Prevotella_sp._oral_taxon_472_str._F0295	1.33893e-05	5.32049e-05	3.66427e-06	2.46649e-05	0.0385483
ASV3867	Firmicutes_unknown_unknown	5.71895e-06	-2.50486e-05	-2.77145e-05	-1.53938e-05	0.0201191
ASV387	Lachnospiraceae_unknown_unknown	-1.08287e-06	6.41212e-05	8.24683e-05	4.9079e-05	0.140359
ASV3870	Leptotrichia_buccalis_C-1013-b_unknown	1.0882e-05	-5.55985e-06	-2.34556e-06	8.7447e-07	0.0120254
ASV3873	Streptococcus_mitis_unknown	-9.54037e-06	1.71016e-05	1.80478e-05	9.00759e-06	0.0274531
ASV3876	Campylobacter_gracilis_unknown	-3.35639e-06	0	-5.09656e-06	-2.65006e-06	0.0059884
ASV3879	Catonella_morbi_ATCC_51271_unknown	-2.5641e-06	1.83082e-05	0	5.44384e-06	0.0184952
ASV388	Lachnoanaerobaculum_saburreum_DSM_3986_unknown	5.12229e-05	-5.77772e-05	5.82327e-05	1.58989e-05	0.053728
ASV3881	Treponema_socranskii_subsp._paredis_ATCC_35535_unknown	-7.68557e-06	1.35989e-05	-7.53588e-06	6.94907e-07	0.0339786
ASV3885	Clostridium_unknown	0	0	0	0	0.00136167
ASV3886	Campylobacter_concisus_13826_unknown	-5.71895e-06	-9.59925e-06	2.7027e-06	-3.82791e-06	0.0129077
ASV3889	Prevotella_veroralis_DSM_19559_=_JCM_6290_unknown	-1.55978e-05	-2.3486e-05	1.72908e-05	-7.37014e-06	0.0213898
ASV389	Granulicatella_adiacens_ATCC_49175_unknown	-0.000223508	0.000358444	0.00274102	0.000942831	0.818598
ASV3898	Prevotella_sp._oral_taxon_376_unknown	2.38095e-06	0	2.32558e-06	1.78063e-06	0.0086257
ASV39	Leptotrichia_shahii_DSM_19757_unknown	-0.000188962	-0.000129554	0.000553236	7.84281e-05	0.243898
ASV390	Rothia_aeria_F0184_unknown	0.000237907	-0.000116497	-7.77415e-05	1.3747e-05	0.16688
ASV3901	Treponema_sp._OMZ_804_unknown	2.3315e-06	-9.46345e-06	5.6891e-06	-1.03404e-07	0.00883162
ASV3902	Campylobacter_concisus_unknown	6.52844e-05	-7.56981e-05	-5.44241e-05	-2.03298e-05	0.0911535
ASV3904	Chryseobacterium_sp._FDAARGOS_1104	0	-8.25591e-06	-1.57724e-05	-7.49214e-06	0.0198762
ASV3906	Chryseobacterium_arthrosphaerae_unknown	0	0	0	0	0
ASV391	Lachnospiraceae_unknown_unknown	4.29561e-05	-0.000122696	0.00043588	0.000116228	0.19939
ASV3911	unclassified_Streptococcus_unknown	-2.40216e-05	-1.78163e-05	6.19476e-06	-1.27633e-05	0.0326293
ASV3912	Lachnoanaerobaculum_sp._MSX33_unknown	1.39978e-05	-2.64733e-06	-7.76115e-06	1.14374e-06	0.0147068
ASV3916	Actinomyces_massiliensis_unknown	-9.45066e-06	-1.4728e-05	-2.33606e-05	-1.51406e-05	0.0292938
ASV3917	Campylobacter_concisus_13826_unknown	-4.19677e-05	8.9151e-06	6.21905e-05	7.75526e-06	0.0484154
ASV392	Lachnoanaerobaculum_saburreum_unknown	6.69652e-06	3.43065e-05	-0.000149965	-3.8808e-05	0.119352
ASV3921	Treponema_socranskii_subsp._paredis_ATCC_35535_unknown	0	1.52975e-06	8.91266e-06	3.54693e-06	0.0321296
ASV3925	Campylobacter_concisus_13826_unknown	-8.94309e-07	-5.34444e-07	-3.09598e-07	1.11145e-07	0.00480221
ASV393	Leptotrichia_goodfellowii_DSM_19756_unknown	-0.000174619	-4.98226e-05	-2.26737e-05	-8.14299e-05	0.259719
ASV3937	Treponema_vincentii_unknown	-5.58171e-06	2.27729e-05	-1.27105e-05	1.74301e-06	0.02107
ASV394	Leptotrichia_sp._oral_taxon_417_unknown	-1.0505e-05	-7.4817e-06	-7.6072e-06	-8.69332e-06	0.0316488
ASV3942	Chryseobacterium_sp._FDAARGOS_1104	5.98681e-06	-2.17391e-06	2.32558e-06	1.98074e-06	0.0111543
ASV3947	Gemella_haemolysans_M341_unknown	2.7027e-06	-3.29832e-06	0	-1.59067e-07	0.0192101
ASV3949	Leptotrichia_sp._oral_taxon_212_unknown	0.000127119	4.46132e-07	0.000135265	8.79822e-05	0.139935
ASV395	Mycobacterium_unknown	-4.80566e-07	-9.83418e-06	4.88825e-06	-2.98874e-06	0.0456572
ASV3954	Campylobacter_concisus_13826_unknown	0	0	-5.46933e-06	-1.82059e-06	0.0061346
ASV3955	Gemella_haemolysans_M341_unknown	-4.26753e-06	8.27256e-06	-3.47414e-05	-1.03093e-05	0.0561064
ASV3957	Aggregatibacter_sp._oral_taxon_458_str._W10330_unknown	0	0	0	0	0.00679435
ASV3960	Leptotrichia_sp._oral_taxon_221_unknown	-6.78705e-07	1.52334e-06	3.57372e-06	2.34587e-06	0.0409016
ASV3963	Oribacterium_sinus_F0268_unknown	-1.23232e-06	-1.27722e-05	2.85179e-06	-3.38674e-06	0.0218725
ASV3964	Neisseria_elongata_subsp._glycolytica_ATCC_29315_unknown	0	-4e-06	0	-9.90099e-07	0.00446788
ASV3968	Prevotella_intermedia_unknown	4.93421e-07	2.5641e-06	2.5e-06	1.78966e-06	0.00854954
ASV397	Leptotrichia_goodfellowii_F0264_unknown	0	1.38388e-05	1.08306e-05	7.68623e-06	0.0239154
ASV3970	Prevotella_sp._oral_taxon_473_str._F0040_unknown	0	4.80752e-06	-5.02167e-06	-7.3064e-07	0.0102845
ASV3971	Prevotella_aurantiaca_JCM_15754_unknown	2.38521e-07	-1.56802e-05	-8.75611e-06	-7.9963e-06	0.0112592
ASV3976	Treponema_sp._OMZ_804_unknown	-2.43902e-06	6.15098e-06	2.10944e-07	8.31063e-07	0.0103417
ASV398	Haemophilus_parainfluenzae_unknown	-7.48212e-06	-3.17339e-05	-4.51232e-05	-2.61385e-05	0.0955477
ASV3989	Rothia_mucilaginosa_DY-18_unknown	-5.98089e-06	1.22777e-05	-2.69679e-05	-8.42579e-06	0.0718287
ASV3991	Bacteroidales_unknown_unknown	-6.00358e-06	2.19713e-06	2.55468e-06	-1.5951e-08	0.0188525
ASV3992	Treponema_socranskii_subsp._socranskii_VPI_DR56BR1116_=_ATCC_35536_unknown	2.24747e-06	-8.40336e-08	7.97117e-06	3.6032e-06	0.0159999
ASV3994	Porphyromonas_sp._oral_taxon_278_str._W7784	1.51619e-05	1.15425e-05	3.16409e-06	1.0312e-05	0.0295729
ASV4	Salinivirga_cyanobacteriivorans_unknown	-3.90698e-05	-7.04385e-05	-0.000131911	-7.59174e-05	0.198968
ASV40	Streptococcus_sanguinis_SK150_unknown	-0.000244085	0.000189423	0.0015618	0.000482026	0.615912
ASV400	Leptotrichia_shahii_DSM_19757_unknown	-8.18573e-06	-2.36072e-05	-3.08042e-05	-2.1419e-05	0.0408553
ASV4002	Leptotrichia_hofstadii_DSM_21651_unknown	7.9375e-06	-2.22561e-05	1.02545e-05	-8.10905e-07	0.0486842
ASV4005	Fusobacterium_nucleatum_subsp._animalis_unknown	2.22222e-06	-7.11238e-08	-2.32558e-06	1.51011e-07	0.00734168
ASV4006	Propionibacterium_australiense_unknown	0.000170768	3.99822e-05	0.000108623	0.000103292	0.118032
ASV401	Chryseobacterium_sp._FDAARGOS_1104	0.000113951	-7.19785e-05	-3.90703e-05	-8.78753e-07	0.0931911
ASV4012	Campylobacter_concisus_unknown	7.94118e-06	-1.16606e-05	-1.19629e-05	-4.72738e-06	0.0711253
ASV4014	Lachnoanaerobaculum_sp._MSX33_unknown	-2.11875e-06	-7.72896e-05	3.26354e-05	-1.61352e-05	0.0526443
ASV4018	Leptotrichia_sp._oral_taxon_212_unknown	5.98007e-05	5.47856e-05	-2.04625e-05	3.08597e-05	0.0561596
ASV402	Oribacterium_sp._oral_taxon_078_str._F0262_unknown	3.42799e-06	1.11755e-05	-1.28989e-05	1.14615e-06	0.0476228
ASV4023	Chryseobacterium_arthrosphaerae_unknown	2.67679e-05	-1.26699e-05	-5.65693e-05	-1.49465e-05	0.0819097
ASV403	Rothia_dentocariosa_M567_unknown	-5.29726e-06	-4.65785e-06	-5.76381e-05	-2.35826e-05	0.0462234
ASV4030	Capnocytophaga_granulosa_ATCC_51502_unknown	0	2.94118e-06	3.41804e-06	1.96112e-06	0.00939391
ASV4031	Leptotrichia_sp._oral_taxon_879_str._F0557_unknown	3.98774e-06	3.20789e-05	2.66736e-05	2.11079e-05	0.047457
ASV4033	Eubacterium_saphenum_ATCC_49989_unknown	-9.82218e-06	-1.11812e-05	1.5843e-05	-2.4554e-06	0.0222162
ASV4036	Catonella_morbi_ATCC_51271_unknown	3.90348e-05	3.49116e-06	-6.68098e-06	1.05998e-05	0.0232906
ASV4040	Abiotrophia_defectiva_unknown	5.26681e-06	-1.80011e-05	-6.83154e-05	-2.69459e-05	0.0395349
ASV405	Capnocytophaga_sputigena_unknown	-1.70291e-05	-9.0699e-06	1.23624e-05	-4.78724e-06	0.024681
ASV4050	Fusobacterium_pseudoperiodonticum_unknown	-4.8214e-06	-1.49547e-05	1.80711e-05	-2.19622e-07	0.0342201
ASV4058	Oribacterium_sp._oral_taxon_078_str._F0263_unknown	4.60202e-06	-1.71841e-05	2.79162e-05	4.46561e-06	0.0391395
ASV4059	Cardiobacterium_hominis_unknown	-4.04591e-07	-1.97524e-06	4.90552e-06	1.13464e-06	0.0266907
ASV406	Campylobacter_concisus_unknown	2.35623e-05	-1.66442e-05	-1.78596e-05	-4.16311e-06	0.129723
ASV4061	Capnocytophaga_granulosa_ATCC_51502_unknown	0	2.85714e-06	0	8.84956e-07	0.00539186
ASV4062	Prevotella_salivae_F0493_unknown	0	0	3.57143e-06	1e-06	0.00965027
ASV4066	Leptotrichia_buccalis_C-1013-b_unknown	8.63928e-07	6.06163e-06	-1.39091e-05	-3.1488e-06	0.0298167
ASV4067	Prevotella_sp._oral_taxon_317_str._F0108	-7.0197e-06	5e-06	9.63581e-08	-2.33489e-07	0.0134367
ASV407	Campylobacter_showae_unknown	0.000103547	1.04036e-05	-0.000158073	-1.94549e-05	0.118974
ASV4073	Leptotrichia_sp._oral_taxon_212_unknown	0	0	0	0	0.00977631
ASV4078	Streptococcus_urinalis_unknown	-7.92125e-06	-1.386e-07	2.77018e-06	-1.84153e-06	0.0139032
ASV408	Capnocytophaga_sp._FDAARGOS_737_unknown	3.85368e-06	-1.21332e-05	-3.45203e-05	-1.55524e-05	0.0460174
ASV4084	Prevotella_sp._oral_taxon_376_unknown	-1.98764e-05	-1.83305e-05	1.68818e-05	-7.41643e-06	0.0348419
ASV4085	Flavobacteriales_unknown_unknown	0	-5.48872e-06	-2.7027e-06	-2.72875e-06	0.0131542
ASV4086	Kingella_denitrificans_unknown	-5.26681e-06	-4.94505e-06	0	-3.55179e-06	0.0049676
ASV4089	Streptococcus_gordonii_unknown	1.57329e-05	1.07143e-05	6.63158e-06	1.03849e-05	0.0180805
ASV409	Lachnoanaerobaculum_saburreum_DSM_3986_unknown	0	0	0	0	0.00530101
ASV4090	Conchiformibius_steedae_unknown	-7.33193e-06	-1.52557e-05	5.16524e-06	-5.6765e-06	0.0337286
ASV4092	Leptotrichia_sp._oral_taxon_212_unknown	-5.55556e-06	-2.32558e-06	-2.27273e-06	-3.63743e-06	0.00578865
ASV4093	Leptotrichia_sp._oral_taxon_212_unknown	0	-7.69155e-06	-2.5641e-06	-3.74286e-06	0.00812636
ASV4098	Treponema_phagedenis_unknown	1.87665e-05	-3.47047e-05	-1.10338e-05	-8.11964e-06	0.0243125
ASV41	Arachnia_propionica_unknown	0.000249882	0.000193393	8.99122e-05	0.000173911	0.208024
ASV410	Veillonella_parvula_unknown	0	9.89934e-06	0	3.56554e-06	0.00282754
ASV4101	Prevotella_sp._oral_taxon_475_unknown	9.25787e-05	-8.93717e-05	0.000134352	4.66753e-05	0.0725138
ASV4105	Eubacterium_sulci_ATCC_35585_unknown	0	0	0	0	0.00259884
ASV4107	Fusobacterium_sp._HMSC065F01_unknown	-1.65296e-05	5.12251e-06	1.07555e-05	-3.78453e-07	0.0184413
ASV4108	Gemella_sanguinis_unknown	-3.28193e-05	-3.20143e-05	-3.27949e-05	-3.23157e-05	0.0706585
ASV4117	Prevotella_saccharolytica_JCM_17484_unknown	3.94742e-05	8.77372e-05	4.39321e-06	4.44871e-05	0.0567501
ASV412	Leptotrichia_sp._oral_taxon_417_unknown	1.42052e-05	-1.89038e-05	-1.61707e-05	-6.25428e-06	0.0383554
ASV4121	Peptostreptococcus_stomatis_DSM_17678_unknown	0	5.44923e-06	0	1.82943e-06	0.0046259
ASV4122	Fusobacterium_nucleatum_subsp._animalis_unknown	-3.0303e-06	-7.67919e-06	0	-3.57729e-06	0.0199175
ASV4125	Bacteroides_unknown	0	0	-2.22222e-06	-8.69565e-07	0.00405611
ASV4127	Fusobacterium_massiliense_unknown	2.74258e-05	9.40799e-05	0.000100837	7.35835e-05	0.107225
ASV4129	Kingella_denitrificans_unknown	8.18713e-06	-2.12774e-05	-1.55102e-05	-1.0025e-05	0.027157
ASV413	Fusobacterium_hwasookii_unknown	-4.04744e-05	-3.31048e-05	6.54311e-05	-2.48836e-06	0.0725662
ASV4136	Leptotrichia_sp._oral_taxon_225_str._F0581_unknown	2.94118e-06	-7.50751e-08	0	9.69361e-07	0.0219433
ASV414	Lachnoanaerobaculum_sp._MSX33_unknown	2.53373e-05	-4.8654e-05	0.000198078	6.26348e-05	0.174714
ASV4143	Chryseobacterium_arthrosphaerae_unknown	-1.22992e-05	-4.6654e-06	6.02477e-06	-4.48495e-06	0.0203821
ASV415	Rothia_dentocariosa_ATCC_17931_unknown	-2.38317e-05	-0.000104542	0.00014916	1.18287e-05	0.132029
ASV4151	Kingella_denitrificans_unknown	-2.38095e-06	0	0	-8.92857e-07	0.00496154
ASV4152	Lachnospiraceae_unknown_unknown	-1.00358e-06	3.37895e-06	8.40336e-08	7.59216e-07	0.0188566
ASV4153	Prevotella_salivae_DSM_15606_unknown	0	0	0	0	0.00309624
ASV416	Solobacterium_moorei_F0204_unknown	9.38724e-06	-3.92052e-05	-6.86049e-06	-1.58513e-05	0.0837881
ASV4160	Firmicutes_unknown_unknown	0	0	0	0	0.00306438
ASV417	Alloprevotella_tannerae_ATCC_51259_unknown	-0.000115534	6.97301e-05	0.000388207	0.000104747	0.215273
ASV418	Granulicatella_adiacens_ATCC_49175_unknown	-6.82899e-05	-9.85672e-05	7.89664e-05	-2.76653e-05	0.186156
ASV4182	Treponema_sp._OMZ_804_unknown	-3.82223e-05	0.000102132	0.000120151	6.17755e-05	0.0827507
ASV4183	Campylobacter_concisus_13826_unknown	-3.09805e-06	-5.26241e-06	-3.09506e-05	-1.24254e-05	0.0344084
ASV4188	Oribacterium_sinus_F0268_unknown	0	6.33692e-07	-2.5641e-06	-1.2e-06	0.00922816
ASV4189	Leptotrichia_sp._oral_taxon_215_str._W9775_unknown	5.34188e-06	-3.76043e-06	-8.31718e-06	-1.84056e-06	0.0279337
ASV419	Rothia_aeria_unknown	-2.05863e-05	2.84998e-05	-3.24139e-05	-8.93079e-06	0.0661959
ASV4190	Abiotrophia_defectiva_unknown	1.42619e-05	-7.26541e-06	1.77778e-06	5.30976e-07	0.0644596
ASV4192	Leptotrichia_sp._oral_taxon_498_unknown	-1.52386e-05	-1.24335e-05	3.41631e-05	1.23193e-06	0.0422516
ASV4197	Streptococcus_sanguinis_SK49_unknown	5.49913e-06	4.17592e-05	2.03239e-05	2.30541e-05	0.0339837
ASV42	Salinivirga_cyanobacteriivorans_unknown	-1.41267e-05	-7.35869e-06	4.10869e-06	-6.23403e-06	0.0190867
ASV420	Lachnoanaerobaculum_saburreum_F0468_unknown	-3.89168e-05	-2.90582e-05	-2.5551e-05	-3.15858e-05	0.0750663
ASV4207	Treponema_socranskii_subsp._paredis_ATCC_35535_unknown	2.31329e-06	7.67522e-06	2.32558e-06	3.75779e-06	0.0206549
ASV4208	Bacteroidetes_bacterium_oral_taxon_272_str._F0290_unknown	-2.77333e-06	-4.00936e-05	3.7256e-06	-1.2433e-05	0.0310065
ASV421	Capnocytophaga_sputigena_unknown	8.52739e-06	-4.08086e-06	-1.15336e-06	-1.23135e-07	0.0362917
ASV4214	Streptococcus_oralis_SK10_unknown	5.40848e-07	-4.13984e-06	1.13807e-05	2.50794e-06	0.0193678
ASV422	Bacteroidetes_oral_taxon_274_str._F0058_unknown	1.93941e-06	-3.04818e-05	-1.12957e-05	-1.2896e-05	0.02691
ASV4221	Prevotella_sp._oral_taxon_472_str._F0295	0	0	0	0	0.0219291
ASV4222	Selenomonas_noxia_F0398_unknown	0	0	0	0	0.0029632
ASV4229	Roseobacter_ponti_unknown	1.19076e-05	1.89286e-05	1.17571e-06	1.05515e-05	0.0386398
ASV423	Cardiobacterium_valvarum_F0432_unknown	-2.5641e-06	-6.26679e-07	-8.75458e-06	-3.5606e-06	0.00995898
ASV4234	Oribacterium_sinus_F0268_unknown	-2.7027e-06	1.30724e-05	-1.46992e-05	-2.72383e-06	0.0463997
ASV4235	Bulleidia_extructa_W1219_unknown	-1.92631e-05	4.89162e-06	-8.57803e-05	-3.43775e-05	0.0572607
ASV4236	Eikenella_corrodens_CC92I_unknown	0	0	6.25e-07	9.54364e-08	0.00824223
ASV4237	Candidatus_Saccharibacteria_bacterium_oral_taxon_488_unknown_unknown	-3.28283e-06	1.12755e-05	-1.10235e-06	2.56778e-06	0.0134224
ASV4238	Chryseobacterium_arthrosphaerae_unknown	2.1796e-06	-5.46933e-06	-2.94118e-06	-2.00279e-06	0.00952358
ASV424	Gemella_morbillorum_unknown	5.39503e-05	-0.000115332	-0.000169854	-8.05032e-05	0.182054
ASV4242	Leptotrichia_buccalis_C-1013-b_unknown	2.63158e-06	5.84408e-06	1.59417e-05	8.02184e-06	0.0298804
ASV4246	Prevotella_sp._oral_taxon_299_str._F0039	5.33207e-07	-1.68446e-05	-1.85655e-05	-1.20473e-05	0.0186192
ASV425	Rothia_aeria_F0184_unknown	0.000105814	3.17331e-05	0.000268412	0.000135406	0.173493
ASV4253	Bacillales_unknown_unknown	8.54625e-06	7.34791e-06	-2.81315e-06	4.71753e-06	0.0317861
ASV426	Capnocytophaga_gingivalis_ATCC_33624_unknown	1.94622e-05	-0.000157332	0.000332843	6.34717e-05	0.217041
ASV4262	Streptococcaceae_unknown_unknown	-5.26676e-06	-2.21228e-06	1.1891e-05	9.49173e-07	0.0177875
ASV4263	Clostridium_bornimense_unknown	-7.37412e-07	3.22581e-06	2.63158e-06	1.60442e-06	0.021898
ASV4264	Chryseobacterium_arthrosphaerae_unknown	0	0	0	0	0
ASV427	Clostridiaceae_unknown_unknown	-5.02407e-05	-5.39752e-05	2.75385e-05	-2.384e-05	0.0827605
ASV428	Prevotella_oulorum_JCM_14966_unknown	5.35894e-05	-9.42866e-06	-3.14253e-05	6.32246e-06	0.0973144
ASV4280	Campylobacter_gracilis_unknown	6.10204e-07	2.92032e-05	-5.03581e-06	7.89641e-06	0.0304373
ASV4282	Leptotrichia_sp._oral_taxon_879_str._F0557_unknown	8.16697e-07	-7.82268e-06	3.88889e-06	-7.24505e-07	0.0149095
ASV4283	Catonella_morbi_ATCC_51271_unknown	-7.83428e-06	-5.10336e-06	-3.44828e-06	-5.55074e-06	0.0112635
ASV4285	Catonella_morbi_ATCC_51271_unknown	1.7416e-06	2.38095e-06	-5.99863e-06	-2.25334e-07	0.0197806
ASV4287	Oribacterium_sinus_F0268_unknown	-3.33333e-06	6.38945e-06	0	9.46809e-07	0.00874595
ASV4289	Fusobacterium_nucleatum_subsp._animalis_unknown	-2.63158e-06	5.79832e-06	3.16898e-06	1.85257e-06	0.0184168
ASV429	Campylobacter_showae_unknown	3.64985e-06	-5.63064e-06	-3.7964e-06	-7.3162e-07	0.070245
ASV4291	Chryseobacterium_sp._FDAARGOS_1104	-3.125e-06	0	-5.40936e-06	-2.69994e-06	0.00711315
ASV4295	Leptotrichia_buccalis_C-1013-b_unknown	-5.63921e-06	-3.2665e-06	-1.65687e-05	-8.13371e-06	0.0151312
ASV4296	Treponema_socranskii_subsp._socranskii_VPI_DR56BR1116_=_ATCC_35536_unknown	-5.58918e-06	2.77778e-06	2.1773e-06	2.97636e-07	0.0239751
ASV43	Veillonella_parvula_unknown	-2.48725e-05	-0.000159049	0.00230044	0.000696067	0.799205
ASV430	Lachnoanaerobaculum_umeaense_unknown	4.62152e-05	0.000148069	-0.000199494	-4.17779e-06	0.146577
ASV4301	Eubacterium_sulci_ATCC_35585_unknown	-3.22581e-06	2.02145e-06	6.23164e-06	1.70016e-06	0.0218492
ASV4307	Porphyromonas_catoniae_F0037_unknown	7.73099e-06	-3.0303e-06	-2.43902e-06	8.64876e-07	0.00668388
ASV431	Aggregatibacter_sp._oral_taxon_458_str._W10330_unknown	2.86491e-05	-9.98173e-07	-5.30919e-05	-1.06037e-05	0.063161
ASV4312	Centipeda_periodontii_DSM_2778_unknown	-2.84109e-06	-6.36659e-06	-7.69738e-08	-2.84543e-06	0.0177131
ASV4313	Streptococcus_oralis_SK10_unknown	0	-6.1553e-06	-2.7027e-06	-2.65033e-06	0.0100973
ASV4316	Prevotella_unknown	1.95702e-06	-1.60418e-05	1.0044e-05	-1.03305e-06	0.024562
ASV4319	unclassified_Selenomonas_unknown	-7.18112e-07	8.84675e-07	1.39157e-05	4.60257e-06	0.0249752
ASV432	[Eubacterium]_yurii_subsp._margaretiae_ATCC_43715_unknown	6.51754e-06	4.94981e-06	-9.03655e-05	-2.75198e-05	0.0929543
ASV4322	Streptococcus_mitis_unknown	0	-2.5641e-06	-4.42308e-06	-2.58659e-06	0.0106225
ASV4323	Granulicatella_adiacens_ATCC_49175_unknown	-7.93117e-06	1.54449e-05	-3.03812e-08	2.82682e-06	0.0233784
ASV433	Rothia_aeria_F0184_unknown	8.31914e-05	2.85116e-05	1.08931e-05	4.14938e-05	0.0970023
ASV4330	Chryseobacterium_arthrosphaerae_unknown	-5.59953e-06	9.54972e-06	-2.06937e-05	-4.63445e-06	0.0254637
ASV4334	Leptotrichia_sp._oral_taxon_221_unknown	0	0	0	0	0.0183212
ASV4338	Cardiobacterium_hominis_unknown	1.69932e-05	-1.44507e-05	-5.99046e-06	-5.44542e-07	0.0327404
ASV4339	Prevotella_sp._oral_taxon_820_unknown	8.60548e-06	-9.55838e-06	7.28385e-07	-3.938e-08	0.0204239
ASV434	Megasphaera_micronuciformis_F0359_unknown	0.00162507	0.000205135	0.00186515	0.00122779	0.748408
ASV4340	Leptotrichia_sp._oral_taxon_225_str._F0581_unknown	0	-7.56368e-06	-2.7047e-06	-3.58635e-06	0.0148966
ASV4342	Lautropia_mirabilis_unknown	-4.41176e-07	-7.41761e-06	-5.34188e-06	-4.59548e-06	0.008184
ASV4343	Chryseobacterium_sp._FDAARGOS_1104	1.58899e-05	1.03497e-05	2.00829e-05	1.53891e-05	0.0390888
ASV4347	Leptotrichia_sp._oral_taxon_225_str._F0581_unknown	1.04715e-05	5.79832e-06	1.76823e-05	1.11541e-05	0.0300405
ASV435	Leptotrichia_sp._oral_taxon_212_unknown	-0.00024385	-0.000151436	0.000406183	9.27475e-06	0.331701
ASV4354	Gammaproteobacteria_unknown_unknown	0	-8.22249e-06	-1.38697e-05	-7.41129e-06	0.0208859
ASV4355	Selenomonas_sputigena_ATCC_35185_unknown	1.59522e-06	-6.87665e-06	8.75458e-06	4.90974e-07	0.0158829
ASV4356	Prevotella_veroralis_DSM_19559_=_JCM_6290_unknown	6.61297e-06	-5.22899e-06	3.87064e-07	1.15239e-07	0.0251747
ASV4368	Capnocytophaga_granulosa_ATCC_51502_unknown	0	0	0	0	0.0122297
ASV437	Aggregatibacter_sp._2125159857_unknown	-1.77375e-05	-4.39158e-05	-5.39081e-06	-2.02036e-05	0.0482153
ASV4370	Prevotella_melaninogenica_unknown	0	-1.64804e-05	6.1541e-06	-3.75923e-06	0.0170297
ASV4372	Capnocytophaga_gingivalis_ATCC_33624_unknown	0	0	0	0	0.00164152
ASV4381	Capnocytophaga_granulosa_ATCC_51502_unknown	8.23133e-06	2.91823e-05	1.19115e-05	1.64818e-05	0.0279505
ASV4383	Prevotella_sp._oral_taxon_317_str._F0108	-1.053e-05	-2.8077e-06	1.18687e-05	-4.82009e-07	0.0153734
ASV4384	Capnocytophaga_granulosa_ATCC_51502_unknown	-1.7327e-05	2.14709e-06	5.82768e-05	1.38626e-05	0.0334997
ASV4386	Corynebacterium_durum_F0235_unknown	7.23961e-05	-5.54476e-05	-4.11317e-05	-8.46711e-06	0.0705883
ASV439	Aggregatibacter_sp._2125159857_unknown	2.54972e-05	1.46769e-05	1.8664e-05	1.92153e-05	0.0535818
ASV4397	Porphyromonas_sp._oral_taxon_279_str._F0450	0	-1.61004e-05	0	-5.37866e-06	0.00828857
ASV44	Rothia_dentocariosa_unknown	1.17348e-05	-0.000117576	3.48695e-05	-2.66914e-05	0.120004
ASV440	Rothia_dentocariosa_M567_unknown	-3.07408e-05	1.26997e-05	-2.36462e-05	-1.34213e-05	0.0403775
ASV4400	Campylobacter_concisus_13826_unknown	-2.63158e-06	5.97148e-06	-8.85801e-06	-1.787e-06	0.0180527
ASV4406	Treponema_socranskii_subsp._socranskii_VPI_DR56BR1116_=_ATCC_35536_unknown	-2.5e-06	3.125e-06	0	9.15751e-09	0.0130223
ASV441	Leptotrichia_wadei_F0279_unknown	-4.23906e-05	-4.237e-05	0.000103278	5.44872e-06	0.0803985
ASV4410	Streptococcus_mitis_13/39_unknown	1.55963e-06	1.98631e-05	8.12037e-06	9.00627e-06	0.0835125
ASV4414	Fusobacterium_hwasookii_unknown	0	3.57143e-06	-5.44803e-06	-9.25926e-07	0.00451729
ASV442	Leptotrichia_shahii_DSM_19757_unknown	-7.65813e-06	3.07155e-05	1.48673e-06	8.24426e-06	0.0395167
ASV4423	Streptococcus_cristatus_ATCC_51100_unknown	7.32213e-06	-2.5641e-06	0	1.81833e-06	0.00722692
ASV4424	Mogibacterium_diversum_unknown	4.81885e-06	3.44629e-05	-2.54767e-05	5.10748e-06	0.0455364
ASV4425	Prevotella_oris_F0302_unknown	-5.2027e-06	1.04151e-06	-5.37051e-06	-3.58174e-06	0.0188125
ASV4428	Gemella_sanguinis_unknown	-1.07803e-05	2.7451e-05	2.43042e-05	1.37575e-05	0.0893643
ASV443	Porphyromonas_endodontalis_ATCC_35406_unknown	2.36549e-07	-4.39239e-07	-1.75861e-05	-6.45582e-06	0.0269822
ASV4432	Arachnia_propionica_unknown	-1.92555e-07	0	-2.38474e-07	-4.96237e-08	0.0124269
ASV444	Mycobacterium_unknown	-1.86351e-05	-4.41006e-06	8.36242e-06	-4.53359e-06	0.0130877
ASV4443	Dialister_invisus_DSM_15470_unknown	5.15873e-06	4.02852e-06	2.63158e-06	4.3801e-06	0.0133828
ASV4444	Megasphaera_micronuciformis_F0359_unknown	0	2.8802e-06	2.94118e-06	2.03662e-06	0.0127728
ASV4447	Selenomonas_sp._oral_taxon_138_str._F0429_unknown	-3.62239e-06	-9.07667e-06	8.36289e-05	2.13177e-05	0.0522472
ASV4448	Clostridiaceae_unknown_unknown	-7.00313e-06	-9.40097e-06	-3.25948e-06	-6.09916e-06	0.0182305
ASV445	Lachnospiraceae_oral_taxon_107_str._F0167_unknown	-0.00010776	8.42556e-05	-7.4174e-05	-3.35419e-05	0.168722
[truncated: 971 more rows]

## Sheet: ST4 RandomForest HIV Group
# Supplementary Table 4: Random forest results and confusion matrix comparing HIV status categories
ASVID	Taxonomy	HEU	HI	HUU	MeanDecreaseAccuracy	MeanDecreaseGini		Confusion matrix:
ASV152	Leptotrichia_sp._oral_taxon_223_unknown	-0.000292316	0.00759866	0.0013375	0.0032902	2.90493			HEU	HI	HUU	class.error
ASV143	[Eubacterium]_yurii_subsp._margaretiae_ATCC_43715_unknown	0.00191436	0.00412309	0.00340541	0.00322246	2.6343		HEU	101	88	35	0.35
ASV13	Gemella_haemolysans_M341_unknown	0.00139829	0.000543361	0.00339162	0.00167331	2.36065		HI	17	259	18	0.62
ASV215	Leptotrichia_sp._oral_taxon_225_str._F0581_unknown	0.0017957	0.00242569	0.00194845	0.00207893	2.2745		HUU	30	71	129	0.33
ASV825	Leptotrichia_sp._oral_taxon_212_unknown	0.000719681	0.00264222	0.00335649	0.00226736	2.0912
ASV11	Rothia_dentocariosa_ATCC_17931_unknown	0.0012468	0.00180059	0.000750527	0.0013104	1.96767
ASV16	Veillonella_unknown	0.000778187	0.000337597	0.000845287	0.000625263	1.80089
ASV306	Corynebacterium_durum_F0235_unknown	0.00103919	0.0015816	0.00264802	0.00174318	1.77814
ASV869	Leptotrichia_sp._oral_taxon_225_str._F0581_unknown	0.000573594	0.00387019	0.00110418	0.00202032	1.66299
ASV1225	Johnsonella_ignava_ATCC_51276_unknown	0.000794212	0.00200035	0.00150541	0.00148537	1.64372
ASV21	Veillonella_parvula_unknown	6.47e-05	0.000802148	0.000670221	0.000545251	1.61415
ASV1069	Leptotrichia_buccalis_C-1013-b_unknown	0.00168826	0.0018986	0.00040434	0.00136673	1.60897
ASV6	Streptococcus_mutans_unknown	0.000906139	0.00221827	0.00043725	0.00128383	1.59545
ASV870	Leptotrichia_sp._oral_taxon_215_str._W9775_unknown	0.00159316	0.0017009	0.00149155	0.00159483	1.58775
ASV435	Leptotrichia_sp._oral_taxon_212_unknown	0.000174827	0.00187115	0.00139095	0.00120841	1.56617
ASV83	Aggregatibacter_aphrophilus_unknown	0.00140863	0.00176532	0.000761727	0.00134883	1.51186
ASV99	Haemophilus_parainfluenzae_unknown	2.75e-05	0.00317492	0.000647197	0.00144815	1.48779
ASV43	Veillonella_parvula_unknown	0.000244951	0.000371945	0.00130504	0.000619368	1.44626
ASV1298	Leptotrichia_hofstadii_F0254_unknown	0.000523764	0.000959132	0.00167511	0.00104505	1.44536
ASV44	Rothia_dentocariosa_unknown	0.000155678	0.00205515	0.00132582	0.00125911	1.42275
ASV5	Cardiobacterium_valvarum_F0432_unknown	0.000418646	0.000822896	-0.000334373	0.000345063	1.41662
ASV103	unclassified_Capnocytophaga_unknown	0.00108449	0.000966165	0.00124475	0.00108545	1.41384
ASV891	Streptococcus_gordonii_unknown	0.000647853	0.0013692	0.00260779	0.00152836	1.39041
ASV14	Haemophilus_parainfluenzae_unknown	0.000338804	0.00118281	0.000822521	0.000821991	1.35297
ASV1	Lachnospiraceae_bacterium_oral_taxon_096_unknown	0.000480142	0.000588092	0.000449793	0.000510083	1.33113
ASV393	Leptotrichia_goodfellowii_DSM_19756_unknown	0.000233397	0.00100034	0.000410895	0.000590246	1.26665
ASV64	Fusobacterium_nucleatum_subsp._vincentii_unknown	0.00034983	0.00191814	0.000846989	0.00111492	1.26605
ASV3	Lachnospiraceae_bacterium_oral_taxon_082_str._F0431_unknown	0.000635712	0.000519068	0.00136736	0.000820148	1.23487
ASV93	Corynebacterium_matruchotii_ATCC_33806_unknown	0.000285345	0.00151884	0.00192452	0.00126841	1.21802
ASV188	Fusobacterium_unknown_unknown	0.000232081	0.000824783	0.000833502	0.000645952	1.18618
ASV912	Veillonella_parvula_unknown	0.000778352	0.00138223	0.0011288	0.00112089	1.18466
ASV30	Leptotrichia_wadei_unknown	0.000517248	0.000836994	0.00105606	0.000802121	1.16155
ASV7	Streptococcus_mutans_unknown	0.00143425	-2.69e-05	0.000268591	0.000506291	1.15665
ASV190	Streptococcus_sanguinis_SK150_unknown	-6.98e-06	0.00109898	0.000559685	0.000600416	1.1406
ASV599	Prevotella_pleuritidis_F0068_unknown	-3.95e-05	0.00178156	0.000181656	0.000738566	1.104
ASV75	Streptococcus_sanguinis_unknown	0.000462609	0.000113176	0.000375417	0.000296876	1.09821
ASV243	Campylobacter_rectus_unknown	4.25e-06	0.00165689	0.000828304	0.000907271	1.09812
ASV228	Leptotrichia_sp._oral_taxon_212_unknown	0.000375748	0.000683	0.0009165	0.000658303	1.08902
ASV902	Prevotella_intermedia_unknown	0.00122677	0.000576362	0.000386512	0.000711373	1.06008
ASV117	Aggregatibacter_segnis_unknown	0.000956311	0.00135107	0.000511659	0.000965093	1.05599
ASV2255	Prevotella_intermedia_unknown	0.00180966	0.00074505	0.0002854	0.000919532	1.04602
ASV36	Neisseria_cinerea_ATCC_14685_unknown	0.000126052	0.00164536	0.000530834	0.000843547	1.04227
ASV845	Corynebacterium_durum_F0235_unknown	0.000154263	0.00135677	0.000800478	0.000816524	1.00205
ASV137	Eubacterium_infirmum_F0142_unknown	-0.000137664	0.00134623	0.000199336	0.000546232	0.985355
ASV2151	Leptotrichia_sp._oral_taxon_225_str._F0581_unknown	0.00045365	0.000766417	0.00153759	0.000905846	0.981911
ASV2344	Leptotrichia_sp._oral_taxon_879_str._F0557_unknown	0.000590227	0.00112106	0.000616561	0.000803979	0.97709
ASV100	Peptostreptococcus_stomatis_DSM_17678_unknown	-0.000398687	0.000890392	0.00066574	0.000436325	0.969984
ASV4	Salinivirga_cyanobacteriivorans_unknown	0.000190668	0.00114017	6.43e-05	0.000524686	0.953428
ASV58	Prevotella_nigrescens_F0103_unknown	-9.83e-05	0.0006776	0.000104751	0.00026686	0.952031
ASV19	Haemophilus_unknown_unknown	6.84e-05	0.000354473	-5.75e-05	0.000140828	0.939438
ASV1529	Streptococcus_mitis_unknown	0.000716695	0.000558113	0.000310083	0.000529084	0.929448
ASV341	Prevotella_pallens_ATCC_700821_unknown	4.49e-05	0.000940584	0.00107806	0.000712619	0.91501
ASV150	Capnocytophaga_gingivalis_unknown	0.000770208	0.00124808	2.6e-05	0.000721571	0.912789
ASV203	Chryseobacterium_sp._FDAARGOS_1104	0.000623106	0.000399783	0.000271366	0.000422482	0.90363
ASV711	Capnocytophaga_granulosa_ATCC_51502_unknown	0.000549585	0.000717445	0.000298387	0.000534321	0.900083
ASV447	Streptococcus_gordonii_unknown	0.000225511	0.000642289	0.000655483	0.000516483	0.899881
ASV513	Haemophilus_paraphrohaemolyticus_HK411_unknown	0.000334812	0.000553915	0.00108184	0.000647146	0.890545
ASV9	Salinivirga_cyanobacteriivorans_unknown	0.000289547	0.00135508	0.000405293	0.000738033	0.888148
ASV742	Leptotrichia_shahii_DSM_19757_unknown	0.000428021	0.000982198	0.000566216	0.000687487	0.880581
ASV55	Lachnoanaerobaculum_saburreum_F0468_unknown	0.000239829	0.000589766	0.000241299	0.00037612	0.876388
ASV65	Campylobacter_showae_unknown	1.37e-05	0.000445337	-2.8e-05	0.000173495	0.874528
ASV10	Leptotrichia_wadei_unknown	0.000217608	0.000164392	-7.83e-05	0.000107841	0.871763
ASV628	Haemophilus_paraphrohaemolyticus_HK411_unknown	0.000560536	0.000605221	4.59e-05	0.000419537	0.863223
ASV131	Streptococcus_sanguinis_unknown	0.000509349	0.000346474	-0.000105932	0.000253858	0.858677
ASV885	Prevotella_sp._oral_taxon_472_str._F0295	0.00132973	0.000624384	0.0003262	0.000743451	0.853783
ASV8	Cardiobacterium_valvarum_F0432_unknown	6.76e-05	9.94e-05	0.00057908	0.000234371	0.849602
ASV22	Cardiobacterium_valvarum_F0432_unknown	0.000420143	0.00057211	0.000159645	0.000395563	0.847757
ASV71	Leptotrichia_sp._oral_taxon_417_unknown	0.000936394	0.000962549	-0.000150104	0.000612394	0.837622
ASV296	Granulicatella_adiacens_ATCC_49175_unknown	0.000245072	2.09e-05	0.000341087	0.000186413	0.836328
ASV359	Lachnoanaerobaculum_saburreum_unknown	0.000245043	0.000614085	0.0006895	0.000518891	0.834294
ASV96	Fusobacterium_nucleatum_subsp._vincentii_ATCC_49256_unknown	0.000182058	0.00110298	0.000507577	0.000641066	0.825976
ASV115	Megasphaera_micronuciformis_F0359_unknown	6.74e-05	0.000216461	0.000557142	0.000272903	0.818718
ASV101	Firmicutes_unknown_unknown	-0.000227738	0.000676085	9.58e-05	0.000223823	0.81581
ASV47	Neisseria_mucosa_unknown	0.000813756	0.000394974	0.000553436	0.000572008	0.80566
ASV3385	Kingella_denitrificans_unknown	0.00104568	0.000409134	0.000316458	0.000565642	0.802067
ASV833	Oribacterium_sp._oral_taxon_078_str._F0263_unknown	0.000553242	0.00111504	0.000236296	0.000673585	0.790777
ASV27	Haemophilus_parainfluenzae_unknown	-4.37e-05	0.00036076	0.000434157	0.000261572	0.775074
ASV936	Capnocytophaga_sp._oral_taxon_338_str._F0234	-9.12e-05	0.000696643	-2.41e-05	0.000237408	0.766749
ASV31	Haemophilus_parainfluenzae_unknown	0.000181536	1.51e-05	0.000206174	0.000123113	0.764174
ASV281	Chryseobacterium_sp._FDAARGOS_1104	0.000302632	0.00125655	0.000207508	0.00064437	0.762563
ASV61	Eubacterium_brachy_ATCC_33089_unknown	-0.000157998	0.000470849	1.4e-05	0.000140217	0.762068
ASV32	Rothia_dentocariosa_M567_unknown	-0.000186428	0.000364303	0.000171985	0.000136169	0.759562
ASV135	Campylobacter_showae_unknown	9.17e-05	0.000401649	-8.5e-05	0.000155967	0.754464
ASV906	Clostridium_unknown	1.11e-06	0.000604885	5.79e-05	0.000253744	0.751732
ASV1189	Atopobium_parvulum_DNF00906_unknown	6.7e-05	0.000659571	0.000403484	0.000402896	0.750478
ASV91	Fusobacterium_hwasookii_unknown	6.79e-05	9.05e-05	0.000545593	0.000221905	0.746211
ASV280	Fusobacterium_nucleatum_subsp._vincentii_ATCC_49256_unknown	2.13e-05	0.000666822	0.000159541	0.000316399	0.743005
ASV403	Rothia_dentocariosa_M567_unknown	0.000118178	0.000927103	0.000479285	0.000543955	0.742969
ASV110	Prevotella_marshii_DSM_16973_=_JCM_13450_unknown	0.000300138	0.00126919	0.000139684	0.000627985	0.740553
ASV172	Capnocytophaga_sp._oral_taxon_323_unknown	0.000306915	0.00039691	5.1e-05	0.000261819	0.735036
ASV198	Neisseria_perflava_unknown	-1.62e-05	0.000269166	0.000758153	0.000328597	0.728267
ASV1462	Capnocytophaga_granulosa_ATCC_51502_unknown	0.000494869	8.14e-05	0.000852032	0.000438448	0.726244
ASV24	Cardiobacterium_valvarum_F0432_unknown	-3.26e-06	0.000119164	0.000251928	0.000121878	0.723501
ASV56	Lachnoanaerobaculum_saburreum_F0468_unknown	0.000115136	0.000108079	0.000238716	0.000150525	0.706677
ASV122	Fusobacterium_unknown_unknown	7.5e-06	0.000266808	-8.33e-05	8.09e-05	0.704341
ASV675	Methylomonas_paludis_unknown	0.000377594	0.000311752	0.000229005	0.00030907	0.704061
ASV2435	Leptotrichia_sp._oral_taxon_212_unknown	0.000810843	0.000530268	0.000147823	0.000493676	0.697891
ASV40	Streptococcus_sanguinis_SK150_unknown	7.13e-05	-4.55e-06	0.000193028	7.86e-05	0.692378
ASV25	Leptotrichia_wadei_unknown	-1.68e-05	0.000118518	8.68e-05	6.82e-05	0.687197
ASV119	Leptotrichia_sp._oral_taxon_223_unknown	0.000142738	0.000186158	0.000185303	0.000172824	0.6766
ASV147	Gemella_morbillorum_unknown	-4.72e-05	0.000305241	-2.7e-05	9.95e-05	0.675448
ASV389	Granulicatella_adiacens_ATCC_49175_unknown	5.09e-05	1.25e-06	0.000730604	0.000237859	0.672459
ASV23	Leptotrichia_sp._oral_taxon_498_unknown	-9.15e-05	0.000247465	4.29e-05	8.31e-05	0.668872
ASV260	Gemella_haemolysans_M341_unknown	-0.000119125	0.000121183	-0.0001238	-2.58e-05	0.661666
ASV46	Fusobacterium_unknown_unknown	-0.000157249	0.000339264	0.000272866	0.000173362	0.660329
ASV57	Enterocloster_bolteae_unknown	0.000103294	0.000317815	0.000359454	0.000264373	0.65666
ASV81	Neisseria_mucosa_unknown	1.89e-05	3.28e-05	0.000279625	0.000103639	0.653025
ASV98	Lachnospiraceae_unknown_unknown	0.000115154	0.00029369	0.000289679	0.000239807	0.648416
ASV477	Fusobacterium_nucleatum_subsp._animalis_unknown	0.000104941	0.000484758	0.000422521	0.000349398	0.64165
ASV68	Prevotella_nigrescens_unknown	-1.8e-05	0.00025077	0.000162252	0.000142344	0.635303
ASV207	Streptococcus_sp._LPB0220_unknown	-0.000363533	0.000239795	0.000451964	0.000128328	0.633885
ASV231	Streptococcus_sanguinis_SK150_unknown	0.000156791	0.000936699	0.000332865	0.000516617	0.632105
ASV70	Capnocytophaga_sputigena_unknown	1.93e-05	0.000373793	0.000531194	0.000312277	0.63134
ASV171	Granulicatella_adiacens_ATCC_49175_unknown	-8.64e-05	-0.000144277	7.19e-05	-5.9e-05	0.629779
ASV303	Parabacteroides_unknown	0.000206728	0.000774527	2.82e-05	0.000371164	0.629638
ASV494	Leptotrichia_sp._oral_taxon_417_unknown	0.000215202	0.000287662	0.000238367	0.000250822	0.628606
ASV1243	Streptococcus_anginosus_group_unknown	-0.000149472	0.000748819	0.000107909	0.000281476	0.627063
ASV2371	Prevotella_saccharolytica_F0055_unknown	-2.42e-05	0.000820207	0.000120894	0.000348482	0.62585
ASV2623	Capnocytophaga_granulosa_ATCC_51502_unknown	-3.62e-05	0.00050906	0.000541788	0.000353532	0.623645
ASV837	Lachnoanaerobaculum_saburreum_unknown	8.08e-05	0.000498622	0.000302664	0.000309358	0.623319
ASV434	Megasphaera_micronuciformis_F0359_unknown	0.000185732	0.000250664	0.000446461	0.000291646	0.617905
ASV1053	Haemophilus_unknown_unknown	0.000542606	0.000414752	6.95e-05	0.000342789	0.617096
ASV163	Streptococcus_sanguinis_SK115_unknown	0.000116349	5.27e-07	4.26e-05	4.94e-05	0.613628
ASV286	Leptotrichia_sp._oral_taxon_417_unknown	0.000510024	0.000345921	-3.98e-05	0.000274632	0.610528
ASV746	Eikenella_corrodens_unknown	2.65e-05	-5.82e-05	0.000506806	0.000133204	0.609077
ASV1226	Leptotrichia_buccalis_C-1013-b_unknown	-3.59e-05	0.000618055	0.000330111	0.000332525	0.605317
ASV166	Treponema_sp._OMZ_804_unknown	-7.66e-05	0.000255101	-9.22e-05	4.98e-05	0.599102
ASV506	Campylobacter_showae_unknown	0.000346304	0.000321838	0.000125061	0.000266507	0.598754
ASV918	Capnocytophaga_sputigena_unknown	8.89e-05	0.000285157	0.000629912	0.000332331	0.598472
ASV153	Streptococcus_cristatus_ATCC_51100_unknown	6.17e-05	0.00063278	-3.09e-05	0.000255758	0.597406
ASV206	Firmicutes_unknown_unknown	0.000209835	0.000152272	1.42e-05	0.000128256	0.593532
ASV20	Capnocytophaga_gingivalis_ATCC_33624_unknown	-1.48e-05	0.000162499	0.000272865	0.000139785	0.591596
ASV767	Neisseria_elongata_subsp._glycolytica_ATCC_29315_unknown	8.27e-05	0.000657717	0.000111642	0.000312024	0.591014
ASV565	Capnocytophaga_endodontalis_unknown	0.000303744	0.00017229	0.000331152	0.000258411	0.590041
ASV66	Rothia_dentocariosa_M567_unknown	7.7e-06	6.14e-05	0.000280764	0.000110036	0.587642
ASV488	Fusobacterium_sp._HMSC064B11_unknown	-0.000164075	0.000142465	0.000267452	8.87e-05	0.586344
ASV112	Aggregatibacter_aphrophilus_unknown	-1.26e-05	0.000192004	-7.89e-05	4.47e-05	0.586041
ASV469	Veillonella_parvula_unknown	0.000199191	0.000379944	8.83e-05	0.000232347	0.58602
ASV642	Johnsonella_ignava_ATCC_51276_unknown	-3.47e-05	-7.93e-05	0.000370083	6.81e-05	0.585019
ASV121	Gemella_morbillorum_unknown	0.000104965	-9.85e-05	0.000196832	5.33e-05	0.582954
ASV221	Fusobacterium_hwasookii_unknown	-4.77e-05	0.000369921	2.7e-05	0.000140113	0.578637
ASV301	Rothia_aeria_unknown	-2.19e-05	0.000543852	0.000378967	0.000322424	0.575353
ASV284	Firmicutes_unknown_unknown	0.000104348	6.44e-06	0.000295704	0.000121508	0.574806
ASV141	Campylobacter_showae_unknown	0.00012241	0.000179625	0.000662388	0.000310486	0.572512
ASV426	Capnocytophaga_gingivalis_ATCC_33624_unknown	3.12e-05	0.000339216	0.000491368	0.000294326	0.56975
ASV37	Treponema_phagedenis_unknown	-0.000101885	0.000284503	5.97e-05	9.86e-05	0.569371
ASV59	Corynebacterium_matruchotii_unknown	0.000348214	0.000114032	-3.45e-05	0.000137608	0.569154
ASV519	Mogibacterium_diversum_unknown	0.000170965	1.95e-05	9.49e-05	8.81e-05	0.564093
ASV234	Streptococcus_sanguinis_SK330_unknown	0.000276968	0.000266059	0.000217773	0.00025142	0.563538
ASV797	Prevotella_oris_F0302_unknown	0.000473885	0.000430707	9.5e-05	0.000341181	0.555208
ASV414	Lachnoanaerobaculum_sp._MSX33_unknown	0.000310403	0.000281083	0.000435423	0.000335477	0.554476
ASV4197	Streptococcus_sanguinis_SK49_unknown	0.000186722	0.000598747	0.000846128	0.000549069	0.552918
ASV844	Fusobacterium_hwasookii_unknown	-0.000171476	0.000530125	7.63e-05	0.000176937	0.551623
ASV904	Aggregatibacter_aphrophilus_unknown	0.000209578	0.00038412	-3.08e-05	0.000200717	0.549728
ASV678	Capnocytophaga_leadbetteri_unknown	9.11e-05	0.000370856	0.000489194	0.000322329	0.54746
ASV148	Leptotrichia_sp._oral_taxon_223_unknown	5.85e-05	-9.49e-05	9.4e-05	8.49e-06	0.541744
ASV33	Leptotrichia_shahii_DSM_19757_unknown	0.000158469	0.000103997	0.000356555	0.000198087	0.540464
ASV123	Aggregatibacter_sp._oral_taxon_513_unknown	3.75e-05	0.000602304	0.000144781	0.000288809	0.534864
ASV499	Streptococcus_sanguinis_SK150_unknown	4.3e-05	0.0001103	0.000277863	0.000142509	0.529765
ASV116	Neisseria_perflava_unknown	-2.72e-05	0.000414036	5.34e-05	0.000168674	0.520146
ASV105	Campylobacter_showae_unknown	0.000104815	0.000305058	0.000133692	0.000192157	0.519644
ASV233	Streptococcus_sanguinis_unknown	0.000368302	0.000261596	7.61e-05	0.000233917	0.516532
ASV2132	Lachnospiraceae_unknown_unknown	0.000328437	0.000249079	2.67e-05	0.000203829	0.511847
ASV38	Aggregatibacter_aphrophilus_unknown	-7.36e-05	7.95e-05	-1.54e-05	1.49e-06	0.510329
ASV1531	Veillonella_parvula_unknown	0.000332416	5.09e-05	5.54e-05	0.00013649	0.510105
ASV15	Oribacterium_sinus_F0268_unknown	8.77e-05	7.7e-05	0.000305755	0.000150498	0.507303
ASV210	Treponema_phagedenis_unknown	-9.31e-05	0.000323999	8.42e-05	0.000125381	0.503681
ASV432	[Eubacterium]_yurii_subsp._margaretiae_ATCC_43715_unknown	9.39e-05	9.94e-05	0.000174916	0.000122732	0.503358
ASV654	Prevotella_sp._oral_taxon_317_str._F0108	-9.77e-05	0.000551862	-0.000100131	0.000153457	0.501915
ASV699	Gemella_morbillorum_unknown	0.000218435	1.21e-05	0.000385603	0.000188393	0.498712
ASV2127	Catonella_morbi_ATCC_51271_unknown	0.000530398	0.000257224	6.48e-05	0.000278227	0.498287
ASV183	Eubacterium_infirmum_F0142_unknown	0.000154829	0.000267265	0.000145571	0.000196445	0.495098
ASV62	Leptotrichia_shahii_DSM_19757_unknown	6.04e-05	0.000152454	7.18e-05	9.83e-05	0.491103
ASV2194	Streptococcus_anginosus_group_unknown	0.000373259	0.000246417	0.000170369	0.000261109	0.490054
ASV1442	Neisseria_sicca_VK64_unknown	7.29e-05	0.000320281	0.000154422	0.000194887	0.489945
ASV107	Selenomonas_sputigena_ATCC_35185_unknown	9.94e-05	0.000197045	0.00011025	0.000140964	0.487506
ASV39	Leptotrichia_shahii_DSM_19757_unknown	1.32e-05	4.9e-05	0.000474296	0.000169122	0.48492
ASV372	Aggregatibacter_sp._2125159857_unknown	2.71e-05	0.000262964	0.000511356	0.000267874	0.483815
ASV142	Leptotrichia_goodfellowii_F0264_unknown	7.29e-05	0.000324581	-5.02e-05	0.000133307	0.483236
ASV41	Arachnia_propionica_unknown	0.000122839	0.000218247	7.01e-05	0.000144552	0.48263
ASV134	unclassified_Capnocytophaga_unknown	8.01e-05	-4.05e-05	0.000154514	5.48e-05	0.478151
ASV641	Treponema_vincentii_F0403_unknown	0.000182557	3.8e-05	0.000398497	0.000191182	0.476507
ASV2186	Leptotrichia_sp._oral_taxon_225_str._F0581_unknown	0.000111412	0.000359676	0.000219952	0.000242316	0.473952
ASV270	Gemella_morbillorum_unknown	-5.16e-05	5.05e-05	4.58e-05	1.83e-05	0.4733
ASV2612	Streptococcus_intermedius_unknown	0.000301617	0.000354861	0.000105012	0.000260088	0.47217
ASV804	Streptococcus_mitis_unknown	9.32e-05	0.000306187	3.91e-05	0.000159974	0.470195
ASV294	Campylobacter_rectus_unknown	0.000164443	0.000162759	4.29e-05	0.000125795	0.466907
ASV95	Porphyromonas_sp._oral_taxon_279_str._F0450	0.000108623	0.000410812	4.19e-05	0.000205786	0.466765
ASV1498	Catonella_morbi_ATCC_51271_unknown	0.000162442	0.000324751	0.000299082	0.00026696	0.465017
ASV735	Rothia_aeria_unknown	-5.6e-05	0.00045675	-3.46e-05	0.00014866	0.458425
ASV611	Chryseobacterium_arthrosphaerae_unknown	-4.39e-05	-3.73e-05	-1.22e-05	-3.23e-05	0.458241
ASV1912	Campylobacter_gracilis_unknown	0.000232151	0.000381196	0.000123746	0.000256476	0.456459
ASV1070	Treponema_sp._OMZ_804_unknown	3.76e-05	0.000172633	0.000129143	0.000117397	0.45642
ASV74	Eubacterium_brachy_ATCC_33089_unknown	-0.000102403	0.000142114	0.000104503	5.48e-05	0.456418
ASV97	unclassified_Capnocytophaga_unknown	2.18e-05	0.000141258	0.000139918	0.000107219	0.455986
ASV774	Catonella_morbi_ATCC_51271_unknown	5.92e-05	5.85e-05	0.000200871	0.000102143	0.455529
ASV145	Cardiobacterium_valvarum_F0432_unknown	6.16e-05	-7.58e-05	1.47e-05	-6.71e-06	0.455525
ASV921	Campylobacter_concisus_13826_unknown	0.000184132	0.000344341	0.000294834	0.000278576	0.454366
ASV69	Cardiobacterium_valvarum_F0432_unknown	7.9e-05	5.64e-05	4.81e-06	4.55e-05	0.45422
ASV214	Capnocytophaga_gingivalis_ATCC_33624_unknown	2.65e-05	5.01e-05	-3.6e-06	2.85e-05	0.451372
ASV1706	Gemella_morbillorum_unknown	0.000175048	0.00014851	3.55e-05	0.000121265	0.448956
ASV1255	Leptotrichia_buccalis_C-1013-b_unknown	-0.000176364	0.00065164	3.26e-05	0.000211119	0.448935
ASV461	Leptotrichia_sp._oral_taxon_417_unknown	5.51e-06	0.000170985	-5.81e-05	5.14e-05	0.446132
ASV130	Eubacterium_brachy_ATCC_33089_unknown	6.54e-06	0.00028618	-5.59e-05	9.62e-05	0.445785
ASV3038	Chryseobacterium_haifense_unknown	5.76e-05	0.000528679	0.000116503	0.000259506	0.445584
ASV379	Fusobacterium_hwasookii_unknown	7.12e-05	-1.8e-05	3.24e-05	2.32e-05	0.445328
ASV52	Rothia_dentocariosa_M567_unknown	-7.17e-05	5.09e-05	0.000186662	5.58e-05	0.444074
ASV182	Prevotella_oulorum_JCM_14966_unknown	3.53e-05	6.23e-05	2.12e-05	4.1e-05	0.443339
ASV28	Prevotella_pallens_ATCC_700821_unknown	-4.2e-05	3.04e-05	6.19e-05	1.75e-05	0.442424
ASV1509	Fusobacterium_nucleatum_subsp._polymorphum_unknown	2.55e-07	0.000381812	-4.78e-05	0.000135432	0.441946
ASV2332	Neisseria_sicca_VK64_unknown	0.000426502	0.000263197	0.000115484	0.000267222	0.44006
ASV347	Leptotrichia_sp._oral_taxon_498_unknown	-4.12e-05	0.000169584	6.52e-05	7.58e-05	0.434396
ASV4570	Leptotrichia_sp._oral_taxon_212_unknown	0.000358944	0.000267455	3.71e-05	0.000223647	0.434173
ASV1596	Aggregatibacter_actinomycetemcomitans_unknown	0.000124015	0.000516618	0.000171672	0.000291458	0.434047
ASV766	Prevotella_intermedia_unknown	5.87e-05	0.000424407	0.000197201	0.000244568	0.432448
ASV919	Abiotrophia_defectiva_unknown	9.82e-05	3.62e-05	-1.49e-05	4.1e-05	0.43165
ASV424	Gemella_morbillorum_unknown	-7.46e-05	0.00028784	-7.46e-06	8.98e-05	0.431101
ASV87	Campylobacter_showae_unknown	0.000142499	7.9e-05	-2.1e-05	6.78e-05	0.429518
ASV178	Firmicutes_unknown_unknown	-2.46e-05	0.000266462	-2.11e-05	8.98e-05	0.429101
ASV914	Fusobacterium_nucleatum_subsp._vincentii_unknown	9.98e-06	0.000359549	7.52e-06	0.000143106	0.428911
ASV276	Capnocytophaga_gingivalis_ATCC_33624_unknown	-5.63e-05	0.000114955	4.88e-05	4.5e-05	0.428588
ASV1205	Leptotrichia_sp._oral_taxon_225_str._F0581_unknown	-5.58e-05	0.000226727	-3.86e-05	6.29e-05	0.428203
ASV1035	Fusobacterium_unknown_unknown	-6.57e-05	0.000238313	0.000103137	0.000105165	0.427484
ASV3412	Capnocytophaga_sputigena_unknown	0.000182691	0.00021824	0.000546761	0.000307054	0.427388
ASV157	Alloprevotella_tannerae_ATCC_51259_unknown	-8.84e-05	0.000399283	-3.58e-05	0.000117059	0.42539
ASV2	Streptococcus_mutans_unknown	9.96e-05	7.97e-05	0.000103791	9.21e-05	0.422364
ASV390	Rothia_aeria_F0184_unknown	-2.48e-05	8.2e-05	3.87e-05	3.63e-05	0.417042
ASV94	Capnocytophaga_sputigena_unknown	7.25e-05	0.000253073	7.49e-05	0.000143351	0.41594
ASV51	Leptotrichia_shahii_DSM_19757_unknown	5.96e-05	8e-06	5.69e-05	3.74e-05	0.415732
ASV498	Campylobacter_gracilis_unknown	2.44e-05	6.6e-05	-2.54e-06	3.2e-05	0.412932
ASV49	Haemophilus_parainfluenzae_unknown	1.05e-05	9.97e-05	0.000222658	0.000106456	0.412008
ASV1702	Eikenella_corrodens_CC92I_unknown	0.000105586	8.27e-05	0.000230926	0.000135613	0.411204
ASV723	Tannerella_forsythia_unknown	-1.02e-05	0.000204423	0.000122997	0.000114875	0.411101
ASV3306	Prevotella_histicola_JCM_15637_=_DNF00424_unknown	0.000112856	0.000525806	0.000148676	0.000287599	0.410744
ASV197	Leptotrichia_sp._oral_taxon_417_unknown	-2.24e-05	0.00019846	0.000183453	0.000127872	0.410099
ASV4691	Gemella_haemolysans_M341_unknown	0.000118946	0.000175565	0.000416352	0.000232479	0.409738
ASV1036	Arachnia_propionica_unknown	4.17e-05	0.00022833	-7.64e-07	0.000102014	0.408546
ASV481	Fusobacterium_hwasookii_unknown	0.00020712	0.000106807	5.4e-05	0.000119957	0.406681
ASV191	Aggregatibacter_sp._2125159857_unknown	-8.65e-05	0.000185189	8.7e-05	7.52e-05	0.406343
ASV592	[Eubacterium]_yurii_subsp._margaretiae_ATCC_43715_unknown	3.39e-05	0.000143929	2.94e-05	7.39e-05	0.405565
ASV170	unclassified_Capnocytophaga_unknown	-3.86e-05	0.000183833	-7.29e-05	3.86e-05	0.404585
ASV548	Lachnospiraceae_oral_taxon_107_str._F0167_unknown	0.000172547	0.000111722	2.34e-05	0.000102647	0.403939
ASV2368	Fusobacterium_unknown_unknown	0.000262094	0.000154698	0.000430224	0.000270475	0.40291
ASV50	Capnocytophaga_sputigena_unknown	-7.84e-05	0.000234388	7.63e-05	9.2e-05	0.402509
ASV1213	Fusobacterium_nucleatum_subsp._animalis_unknown	0.000104532	0.000274235	0.000196786	0.000196975	0.401191
ASV484	Campylobacter_concisus_13826_unknown	9.09e-05	9.66e-05	0.000183527	0.000122151	0.400766
ASV250	Rothia_dentocariosa_M567_unknown	3.12e-05	0.000296556	0.000206841	0.000189178	0.399275
ASV407	Campylobacter_showae_unknown	3e-05	2.73e-05	5.49e-05	3.59e-05	0.399128
ASV333	Capnocytophaga_sputigena_unknown	9.74e-05	0.000417692	0.000109669	0.000226632	0.395532
ASV318	Aggregatibacter_aphrophilus_unknown	5.18e-05	0.000196249	0.000150705	0.000137653	0.394187
ASV2534	Abiotrophia_defectiva_unknown	0.000121546	0.000242176	8.24e-05	0.000155051	0.392335
ASV812	Granulicatella_adiacens_ATCC_49175_unknown	2.71e-05	0.000146179	1.9e-05	6.79e-05	0.391829
ASV571	Eubacterium_sulci_ATCC_35585_unknown	-5.78e-05	0.000176967	9.53e-05	8.34e-05	0.391058
ASV297	Aggregatibacter_aphrophilus_unknown	-5.24e-05	3.69e-05	4.29e-05	1.28e-05	0.390534
ASV1701	Leptotrichia_buccalis_C-1013-b_unknown	9.19e-05	8.3e-05	2.69e-06	6.15e-05	0.389209
ASV1371	Clostridium_unknown	6.84e-05	0.000284598	0.000107577	0.000164373	0.386292
ASV842	Lachnospiraceae_bacterium_oral_taxon_096_unknown	0.000232808	0.000185876	-1.36e-05	0.000139392	0.385791
ASV118	Lachnospiraceae_oral_taxon_107_str._F0167_unknown	-7.94e-06	2.64e-05	4.71e-05	2.17e-05	0.384939
ASV485	Megasphaera_micronuciformis_F0359_unknown	5.82e-05	0.000111029	-1.54e-05	5.63e-05	0.381808
ASV42	Salinivirga_cyanobacteriivorans_unknown	-3.03e-05	0.000352178	-5.23e-05	0.000114706	0.38098
ASV244	Leptotrichia_sp._oral_taxon_417_unknown	3.87e-05	0.00024508	5.14e-05	0.000123718	0.380454
ASV486	Leptotrichia_shahii_DSM_19757_unknown	1.36e-05	0.000127481	-2.16e-05	4.82e-05	0.379542
ASV3246	Fusobacterium_nucleatum_subsp._vincentii_unknown	0.000122622	0.000256945	8.57e-05	0.000164014	0.379051
ASV1058	Streptococcus_anginosus_group_unknown	-8.55e-05	0.000126151	0.000214112	9.18e-05	0.378836
ASV657	Gemella_morbillorum_unknown	1.61e-05	0.00023273	-1.12e-05	9.3e-05	0.377797
ASV865	Fusobacterium_nucleatum_subsp._polymorphum_unknown	6.42e-05	3.78e-05	0.00023781	0.000106006	0.376075
ASV983	Capnocytophaga_granulosa_ATCC_51502_unknown	3.08e-05	0.000176945	6.67e-06	8.11e-05	0.375212
ASV174	Neisseria_mucosa_unknown	-3.88e-05	-4.3e-05	0.000187927	2.84e-05	0.375035
ASV1470	Fusobacterium_nucleatum_subsp._vincentii_unknown	8.42e-05	0.000239893	0.000131864	0.000159303	0.375002
ASV993	Aggregatibacter_aphrophilus_unknown	0.000210721	9.76e-05	0.000165279	0.000152626	0.37427
ASV627	Streptococcus_cristatus_ATCC_51100_unknown	3.05e-05	-0.000124717	4.95e-05	-2.54e-05	0.373619
ASV125	Capnocytophaga_leadbetteri_unknown	1.22e-05	-3.36e-05	6.92e-05	1.18e-05	0.373093
ASV418	Granulicatella_adiacens_ATCC_49175_unknown	-4.89e-05	0.000259405	0.000172936	0.000141686	0.37258
ASV652	Streptococcus_cristatus_ATCC_51100_unknown	1.68e-06	0.000364256	-3.42e-05	0.000132839	0.370231
ASV734	Leptotrichia_sp._oral_taxon_215_str._W9775_unknown	-2.86e-05	0.000190809	-4.88e-05	4.99e-05	0.368904
ASV383	Roseburia_intestinalis_L1-82_unknown	-6.29e-06	8.01e-06	0.00028596	8.61e-05	0.366915
ASV285	Fusobacterium_sp._oral_taxon_203_unknown	-2.25e-05	1.37e-05	2.58e-05	6.08e-06	0.366669
ASV1229	Leptotrichia_sp._oral_taxon_218_unknown	0.000161861	0.000151817	3.41e-05	0.000117518	0.366581
ASV26	Corynebacterium_matruchotii_ATCC_33806_unknown	2.95e-05	0.000164649	3.85e-05	8.41e-05	0.365423
ASV709	Capnocytophaga_sputigena_unknown	0.000179848	0.000164927	3.45e-05	0.000127707	0.365164
ASV1154	Lachnoanaerobaculum_saburreum_F0468_unknown	0.000145854	0.000308449	0.000146456	0.000209107	0.364534
ASV391	Lachnospiraceae_unknown_unknown	9.39e-05	4.26e-05	7.41e-05	6.72e-05	0.364533
ASV298	Lachnoanaerobaculum_saburreum_F0468_unknown	0.000118575	-1.83e-05	6.57e-05	4.76e-05	0.364365
ASV1338	Rothia_aeria_F0184_unknown	0.000288385	0.000173339	7.51e-05	0.000178654	0.363107
ASV202	Prevotella_marshii_DSM_16973_=_JCM_13450_unknown	-1.74e-05	0.000359284	1.02e-05	0.0001372	0.362325
ASV971	Chryseobacterium_sp._FDAARGOS_1104	2.76e-05	7.97e-05	8.22e-05	6.46e-05	0.359832
ASV240	Campylobacter_concisus_unknown	-6.82e-05	6.04e-05	0.000111468	3.74e-05	0.359677
ASV1345	Fusobacterium_periodonticum_ATCC_33693_unknown	0.000258043	9.88e-05	0.000146335	0.000159912	0.359257
ASV227	Fusobacterium_nucleatum_subsp._vincentii_unknown	4.76e-07	6.71e-05	-2.97e-06	2.66e-05	0.359013
ASV159	Rhizobium_rosettiformans_unknown	-1.69e-05	2.4e-05	1.44e-05	9.4e-06	0.358051
ASV3960	Leptotrichia_sp._oral_taxon_221_unknown	8.6e-05	0.000192439	-3.91e-05	8.81e-05	0.357729
ASV185	Leptotrichia_sp._oral_taxon_417_unknown	7.73e-06	0.000145469	1.64e-06	5.91e-05	0.356651
ASV768	Haemophilus_sp._HMSC073C03_unknown	-2.17e-05	0.00026876	-5.12e-05	8.32e-05	0.356077
ASV534	Fusobacterium_hwasookii_unknown	-2.18e-05	0.00028211	7.96e-05	0.00012708	0.356045
ASV29	Capnocytophaga_sp._oral_taxon_412_str._F0487	-1.81e-05	0.000168886	-4.67e-05	4.55e-05	0.355049
ASV308	Leptotrichia_sp._oral_taxon_498_unknown	-2.15e-05	6.44e-05	3.29e-05	2.88e-05	0.354829
ASV2414	Lachnoanaerobaculum_sp._MSX33_unknown	0.000106365	0.000141903	0.000192137	0.000145873	0.353897
ASV374	Campylobacter_gracilis_unknown	3.92e-05	8.01e-05	-0.000106143	9.75e-06	0.35277
ASV632	Fusobacterium_periodonticum_1_1_41FAA_unknown	-6.68e-05	4.29e-05	0.000123414	3.44e-05	0.352513
ASV607	Granulicatella_adiacens_ATCC_49175_unknown	8.28e-05	7.35e-05	0.000127806	9.19e-05	0.351517
ASV4668	Treponema_socranskii_subsp._socranskii_VPI_DR56BR1116_=_ATCC_35536_unknown	-3.28e-07	0.000261741	0.000203387	0.000165114	0.35134
ASV354	Leptotrichia_hofstadii_DSM_21651_unknown	-5.54e-05	0.000140052	3.1e-05	4.58e-05	0.350834
ASV1403	Aggregatibacter_aphrophilus_unknown	0.000210846	0.000145671	0.000167962	0.000170316	0.350446
ASV1897	Prevotella_sp._oral_taxon_299_str._F0039	-7.67e-05	0.000238921	4.88e-05	8.43e-05	0.35041
ASV3617	Selenomonas_flueggei_ATCC_43531_unknown	0.000173501	0.00021392	0.00024025	0.000207117	0.350323
ASV706	Leptotrichia_sp._oral_taxon_215_str._W9775_unknown	1.63e-05	0.000107116	0.000112709	8.1e-05	0.350126
ASV1109	Neisseria_macacae_ATCC_33926_unknown	0.000181143	0.000327456	2.08e-06	0.000181796	0.34912
ASV102	Lachnospiraceae_oral_taxon_107_str._F0167_unknown	4.37e-05	0.000116021	9.38e-05	8.8e-05	0.348883
ASV226	Lachnoanaerobaculum_saburreum_F0468_unknown	3.5e-05	0.000150251	0.000132815	0.000110062	0.348267
ASV1029	Catonella_morbi_ATCC_51271_unknown	-4.62e-05	0.000125355	6.93e-05	5.53e-05	0.347261
ASV1516	Lachnospiraceae_bacterium_oral_taxon_082_str._F0431_unknown	2.47e-05	0.000304225	0.000259886	0.000206144	0.346358
ASV729	Lachnospiraceae_oral_taxon_107_str._F0167_unknown	2.22e-06	0.000309648	0.000183877	0.000178308	0.344066
ASV349	Prevotella_marshii_DSM_16973_=_JCM_13450_unknown	-1.48e-05	0.000212695	9.81e-05	0.000107696	0.343759
ASV17	Prevotella_melaninogenica_unknown	3.96e-06	-1.98e-05	0.000118077	2.81e-05	0.341668
ASV1477	Gemella_haemolysans_M341_unknown	-1.44e-05	0.000146161	4.7e-05	6.75e-05	0.339798
ASV1098	Catonella_morbi_ATCC_51271_unknown	0.000227648	3.36e-05	9.5e-05	0.000109372	0.339687
ASV369	Amphibacillus_xylanus_NBRC_15112_unknown	7.99e-06	0.000341721	-4.35e-05	0.000122597	0.339258
ASV459	Haemophilus_unknown_unknown	-7.06e-05	-1.09e-05	0.000162587	2.32e-05	0.338449
ASV846	Leptotrichia_sp._oral_taxon_417_unknown	0.000147944	0.000113511	0.000199867	0.00014958	0.337726
ASV5902	Gammaproteobacteria_unknown_unknown	2.83e-05	0.000294055	0.00022016	0.00018959	0.336894
ASV668	Fusobacterium_unknown_unknown	-4.96e-05	4.31e-05	0.000136567	4.51e-05	0.336878
ASV683	Megasphaera_micronuciformis_F0359_unknown	1.49e-05	0.000173675	0.000126199	0.000111374	0.336386
ASV2900	Leptotrichia_sp._oral_taxon_215_str._W9775_unknown	1.56e-05	0.000130413	3.08e-05	6.44e-05	0.336013
ASV323	Mogibacterium_diversum_unknown	-3.46e-05	8.86e-05	-4.43e-05	1.03e-05	0.335565
ASV4338	Cardiobacterium_hominis_unknown	0.000140657	6.65e-05	0.000257207	0.000147832	0.335489
ASV311	Leptotrichia_shahii_DSM_19757_unknown	5.81e-05	0.000155219	-4.26e-05	6.49e-05	0.334245
ASV1540	Firmicutes_unknown_unknown	0.00017046	0.000120806	5.15e-05	0.000113038	0.332384
ASV199	Parvimonas_sp._oral_taxon_393_str._F0440_unknown	7.53e-05	0.000199352	0.000157187	0.000149877	0.332001
ASV246	Fusobacterium_nucleatum_subsp._vincentii_ATCC_49256_unknown	-2.43e-05	1.81e-05	-1.26e-05	-6.85e-06	0.331145
ASV1813	Prevotella_pleuritidis_F0068_unknown	-7.4e-05	0.00028799	-4.98e-05	7.55e-05	0.330987
ASV744	Lachnospiraceae_oral_taxon_107_str._F0167_unknown	8.45e-05	0.000271537	8.95e-05	0.00016047	0.330637
ASV1056	Granulicatella_adiacens_ATCC_49175_unknown	-2.75e-05	-2.15e-05	0.000146576	2.7e-05	0.330601
ASV1004	Leptotrichia_buccalis_C-1013-b_unknown	-6.84e-06	6.89e-05	-4.28e-05	1.14e-05	0.32935
ASV258	Fusobacterium_hwasookii_unknown	1.79e-05	4.32e-05	0.000134724	6.35e-05	0.327922
ASV1410	Abiotrophia_defectiva_unknown	0.000128922	1.09e-05	-7.79e-06	3.98e-05	0.327734
ASV619	Lachnoanaerobaculum_sp._MSX33_unknown	0.000106426	-2.81e-05	0.000224205	8.77e-05	0.326763
ASV155	Lachnospiraceae_oral_taxon_107_str._F0167_unknown	1.58e-05	-1.91e-05	2.02e-05	4.03e-06	0.325354
ASV420	Lachnoanaerobaculum_saburreum_F0468_unknown	9e-05	0.000173785	9.37e-05	0.000123649	0.324676
ASV591	Fusobacterium_nucleatum_subsp._animalis_unknown	-2.92e-05	3.45e-05	0.000164394	5.59e-05	0.324167
ASV129	Alphaproteobacteria_unknown_unknown	-8.51e-05	0.000108648	9.59e-05	4.78e-05	0.324057
ASV336	Campylobacter_showae_unknown	6.81e-05	5.71e-05	0.000138959	8.56e-05	0.322825
ASV254	Streptococcus_cristatus_ATCC_51100_unknown	4.89e-05	-1.55e-05	-3.32e-06	6.19e-06	0.321876
ASV217	Bacteroidetes_oral_taxon_274_str._F0058_unknown	-6.57e-05	7.22e-05	0.000161258	5.93e-05	0.321493
ASV1100	Granulicatella_adiacens_ATCC_49175_unknown	-1.57e-05	8.68e-05	-3.18e-05	1.86e-05	0.320612
ASV352	unclassified_Capnocytophaga_unknown	0.000106798	0.000167457	3.29e-05	0.000108513	0.319799
ASV1245	Lachnospiraceae_oral_taxon_107_str._F0167_unknown	-3.53e-06	7.06e-05	3.63e-05	3.61e-05	0.318964
ASV1760	Fusobacterium_hwasookii_unknown	8.5e-05	0.000108275	-1.09e-05	6.42e-05	0.318388
ASV288	Neisseria_sicca_unknown	1.85e-05	5.65e-05	4.3e-05	4.02e-05	0.317668
ASV597	Aggregatibacter_segnis_unknown	8.17e-05	9.65e-05	0.000151408	0.00010829	0.316704
ASV35	Porphyromonas_gingivalis_unknown	-8.23e-06	5.34e-05	3.83e-05	2.92e-05	0.31561
ASV1281	Eikenella_corrodens_CC92I_unknown	7.67e-05	1.45e-05	0.000126541	6.68e-05	0.314331
ASV1530	Aggregatibacter_actinomycetemcomitans_RhAA1_unknown	3.89e-05	0.000170817	0.000171549	0.000132004	0.314325
ASV136	Capnocytophaga_sputigena_unknown	9.52e-05	0.000107919	3.57e-05	8.17e-05	0.314068
ASV273	Lachnoanaerobaculum_saburreum_F0468_unknown	-1.33e-05	9.38e-05	6.03e-05	5.18e-05	0.312863
ASV133	Enterocloster_bolteae_unknown	6.28e-05	0.00014232	0.000109191	0.00010869	0.311328
ASV523	Fusobacterium_pseudoperiodonticum_unknown	1.52e-05	-2.98e-05	8.56e-05	1.96e-05	0.311093
ASV367	Capnocytophaga_sputigena_unknown	1.35e-05	0.000134692	0.000209328	0.000120729	0.31087
ASV363	Streptococcus_cristatus_ATCC_51100_unknown	-3.6e-05	2.47e-05	9.59e-05	2.99e-05	0.309878
ASV546	Oribacterium_sinus_F0268_unknown	2.72e-05	-5.83e-07	0.000146932	5.38e-05	0.309706
ASV2711	Prevotella_saccharolytica_JCM_17484_unknown	-6.03e-05	0.000144674	-8.4e-05	1.38e-05	0.309122
ASV232	Capnocytophaga_sp._oral_taxon_903_unknown	6.21e-05	8.03e-05	0.00024982	0.000126668	0.308929
ASV555	Capnocytophaga_sputigena_unknown	-3.32e-05	7.19e-05	0.000179408	7.33e-05	0.30872
ASV823	Fusobacterium_nucleatum_subsp._animalis_unknown	2.7e-05	-6.15e-06	2e-05	1.16e-05	0.308614
ASV1132	Scardovia_wiggsiae_F0424_unknown	0.000185197	-6.03e-05	9.41e-06	3.55e-05	0.307718
ASV490	Neisseria_animaloris_unknown	-2.54e-05	0.000174982	0.000160251	0.000111452	0.307156
ASV376	Capnocytophaga_endodontalis_unknown	0.000103899	0.000103475	0.000127677	0.000108915	0.306874
ASV392	Lachnoanaerobaculum_saburreum_unknown	6.55e-05	0.000140998	-5.65e-05	5.81e-05	0.306833
ASV2984	Parvimonas_micra_unknown	4.47e-05	0.000169932	1.01e-05	8.1e-05	0.304866
ASV2811	Capnocytophaga_granulosa_ATCC_51502_unknown	0.00012533	3.75e-05	7.33e-05	7.5e-05	0.304712
ASV127	Campylobacter_showae_unknown	0.000119217	0.000112047	0.000285855	0.000165946	0.304601
ASV965	Leptotrichia_sp._oral_taxon_215_str._W9775_unknown	3.52e-05	0.000105603	0.000178058	0.000106389	0.304056
ASV1146	Campylobacter_showae_unknown	-3.6e-05	0.00030243	-4.04e-05	9.4e-05	0.303938
ASV201	Leptotrichia_goodfellowii_F0264_unknown	-2.01e-05	3.16e-05	5.02e-05	2.32e-05	0.302601
ASV601	Mogibacterium_diversum_unknown	9.54e-06	0.000147708	1.95e-06	6.24e-05	0.30246
ASV916	Fusobacterium_nucleatum_subsp._polymorphum_unknown	-3.9e-05	-2.22e-05	-6.47e-06	-2.22e-05	0.301935
ASV235	Fusobacterium_hwasookii_unknown	-4.23e-05	7.78e-05	-6.41e-05	-1.88e-06	0.301506
ASV398	Haemophilus_parainfluenzae_unknown	-1.82e-05	3.28e-05	4.17e-06	8.36e-06	0.300288
ASV1575	Lachnospiraceae_bacterium_oral_taxon_096_unknown	-2.44e-06	0.000131083	0.000108669	8.33e-05	0.299754
ASV616	Gemella_morbillorum_unknown	2.31e-05	8.21e-05	-8.31e-05	1.37e-05	0.299273
ASV635	Leptotrichia_sp._oral_taxon_498_unknown	3.79e-05	0.000224886	1.1e-05	0.000102778	0.298271
ASV4911	Gemella_sanguinis_unknown	-3.47e-05	7.02e-05	2.83e-05	2.53e-05	0.298227
ASV1862	Catonella_morbi_ATCC_51271_unknown	-7.51e-06	0.000148323	9.82e-05	8.44e-05	0.297622
ASV3197	Leptotrichia_hofstadii_DSM_21651_unknown	0.000143107	0.000134756	-9.31e-06	9.31e-05	0.297298
ASV1450	Lautropia_mirabilis_unknown	1.76e-05	0.00011762	0.0001497	9.91e-05	0.297286
ASV1486	Actinomyces_sp._oral_taxon_848_str._F0332_unknown	1.23e-05	0.000279891	2.44e-05	0.000120969	0.296414
ASV252	Fusobacterium_nucleatum_subsp._polymorphum_unknown	6.13e-05	5.24e-05	-2.57e-05	3.18e-05	0.295503
ASV1200	Lachnoanaerobaculum_sp._MSX33_unknown	1.08e-05	0.000136323	0.000202489	0.000119545	0.295424
ASV937	Chryseobacterium_sp._FDAARGOS_1104	-4.23e-05	0.000152041	3.11e-05	5.49e-05	0.294853
ASV2974	Leptotrichia_sp._oral_taxon_215_str._W9775_unknown	5.29e-05	8.57e-05	2.5e-05	5.54e-05	0.293398
ASV176	Campylobacter_showae_unknown	0.000154916	0.000165344	-6.02e-06	0.000108169	0.293226
ASV2774	Neisseria_bacilliformis_unknown	8.04e-05	8.82e-05	8.65e-05	8.39e-05	0.292582
ASV165	Leptotrichia_shahii_DSM_19757_unknown	1.88e-05	0.000115731	0.000215193	0.000117427	0.291985
ASV1688	Selenomonas_noxia_ATCC_43541_unknown	0.000120938	8.36e-05	0.000249314	0.000145866	0.291894
ASV2248	Leptotrichia_sp._oral_taxon_879_str._F0557_unknown	-2.3e-05	-2.14e-05	4.37e-05	-1.27e-06	0.291473
ASV78	Leptotrichia_shahii_DSM_19757_unknown	2.16e-05	8.04e-05	-3.38e-05	2.65e-05	0.29103
ASV2419	Chryseobacterium_sp._FDAARGOS_1104	5.43e-05	0.000151277	-3.35e-05	6.56e-05	0.29091
ASV433	Rothia_aeria_F0184_unknown	5.36e-05	2.95e-05	3.56e-05	3.78e-05	0.290127
ASV319	Capnocytophaga_gingivalis_ATCC_33624_unknown	-3.42e-05	4.02e-05	6.05e-05	2.46e-05	0.290021
ASV151	Capnocytophaga_sp._oral_taxon_412_str._F0487	7e-06	7.68e-06	5.14e-05	1.87e-05	0.289897
ASV1468	Leptotrichia_buccalis_C-1013-b_unknown	-3.07e-06	0.000143124	-2.94e-05	4.56e-05	0.288909
ASV1303	Lachnospiraceae_oral_taxon_107_str._F0167_unknown	9.55e-06	0.000146195	6.3e-05	7.92e-05	0.288785
ASV2409	Aggregatibacter_sp._2125159857_unknown	0.00026722	0.000129711	6.11e-05	0.00015059	0.288781
ASV829	Streptococcus_gordonii_unknown	-8.64e-05	8.8e-06	0.000138803	1.97e-05	0.288692
ASV1350	Neisseria_mucosa_unknown	5.12e-05	0.000142045	2.87e-05	7.99e-05	0.28847
ASV348	Lachnospiraceae_oral_taxon_107_str._F0167_unknown	-1.43e-05	-4.12e-05	3.95e-05	-8.5e-06	0.28821
ASV1447	Gemella_morbillorum_unknown	5.89e-05	0.000247668	-7.59e-06	0.000111795	0.287793
ASV1301	Kingella_denitrificans_unknown	-8.33e-05	5.19e-05	3.02e-05	3.11e-06	0.287569
ASV748	Streptococcus_cristatus_ATCC_51100_unknown	0.000102759	3.99e-05	0.000184315	0.000102475	0.287352
ASV1488	Lachnospiraceae_bacterium_oral_taxon_096_unknown	5.44e-05	0.000124589	-1.58e-05	6.12e-05	0.285934
ASV295	Lachnoanaerobaculum_umeaense_unknown	5.27e-06	7.31e-05	8.43e-05	5.76e-05	0.285932
ASV1021	Fusobacterium_sp._oral_taxon_203_unknown	1.42e-05	-8.04e-06	-2.84e-05	-7.4e-06	0.285931
ASV670	Capnocytophaga_sp._oral_taxon_903_unknown	0.000105372	7.16e-05	9.45e-06	6.19e-05	0.285399
ASV92	Eubacterium_brachy_ATCC_33089_unknown	-3.01e-05	-2.65e-05	0.000127379	2.04e-05	0.284413
ASV3870	Leptotrichia_buccalis_C-1013-b_unknown	8.1e-05	0.000203934	0.000138383	0.000145211	0.284374
ASV419	Rothia_aeria_unknown	4.41e-05	7.74e-05	0.00020273	0.000106185	0.283687
ASV1638	Prevotella_pleuritidis_F0068_unknown	-1.2e-05	-4.21e-05	7.02e-05	-1.33e-06	0.283245
ASV873	Prevotella_marshii_DSM_16973_=_JCM_13450_unknown	4.01e-05	0.000170839	3.93e-05	9.06e-05	0.282783
ASV525	Prevotella_sp._oral_taxon_472_str._F0295	3.55e-07	4e-05	-1.33e-05	1.23e-05	0.282256
ASV820	Fusobacterium_nucleatum_subsp._animalis_unknown	-0.000131673	0.000172796	-8.69e-05	1.8e-06	0.281992
ASV1653	Leptotrichia_sp._oral_taxon_225_str._F0581_unknown	-2.78e-05	6.03e-05	-2.95e-05	5.74e-06	0.2817
ASV3022	Chryseobacterium_arthrosphaerae_unknown	0.000120512	5.02e-05	2.76e-05	6.4e-05	0.280916
ASV350	Aggregatibacter_sp._2125159857_unknown	-4.28e-06	9.72e-05	1.55e-05	4.28e-05	0.279985
ASV1687	Leptotrichia_sp._oral_taxon_212_unknown	0.000202556	3.94e-05	0.000131404	0.000116837	0.279966
ASV501	Streptococcus_sanguinis_SK355_unknown	-2.79e-05	5.26e-05	1.07e-05	1.45e-05	0.279957
ASV160	Rothia_dentocariosa_M567_unknown	-4.55e-05	-1.29e-05	9.33e-05	1.11e-05	0.279775
ASV4867	Candidatus_Saccharibacteria_bacterium_oral_taxon_488_unknown_unknown	0.000194963	0.000136129	3.46e-05	0.000122374	0.279653
ASV79	Leptotrichia_buccalis_C-1013-b_unknown	-7.64e-05	0.000169444	-3.25e-05	3.53e-05	0.279192
ASV2031	Gemella_haemolysans_M341_unknown	-8.53e-06	-3.22e-05	2.61e-05	-6.68e-06	0.278991
ASV1358	Romboutsia_sp._CE17_unknown	8.4e-05	-1.2e-05	2.66e-05	2.91e-05	0.27865
ASV1665	Chryseobacterium_sp._FDAARGOS_1104	3.98e-05	0.000103881	-1.29e-05	4.86e-05	0.278458
ASV583	Capnocytophaga_endodontalis_unknown	0.000196431	4.15e-05	0.000180589	0.000128049	0.277755
ASV144	Campylobacter_concisus_13826_unknown	2.92e-05	4.52e-06	9.42e-05	3.75e-05	0.27774
ASV3690	Oribacterium_sinus_F0268_unknown	-8.91e-05	0.000213319	0.000105872	8.85e-05	0.277135
ASV2485	Solobacterium_moorei_F0204_unknown	-9.04e-06	0.00019818	0.000147754	0.000120021	0.276765
ASV45	Prevotella_pallens_ATCC_700821_unknown	9.8e-05	5.39e-05	3.96e-05	6.17e-05	0.27671
ASV287	Capnocytophaga_sputigena_unknown	9.49e-06	7.58e-05	-3.76e-06	2.97e-05	0.276697
ASV686	Lachnospiraceae_oral_taxon_107_str._F0167_unknown	-6.89e-06	7.07e-05	4.41e-05	4.02e-05	0.276526
ASV279	Capnocytophaga_unknown	2.32e-05	2.12e-05	-6.63e-05	-4.84e-06	0.27599
ASV413	Fusobacterium_hwasookii_unknown	8.84e-05	6.93e-05	2.52e-05	6.06e-05	0.274871
ASV313	Leptotrichia_sp._oral_taxon_417_unknown	5.98e-05	6e-05	-7.72e-05	1.58e-05	0.273699
ASV34	Corynebacterium_matruchotii_ATCC_33806_unknown	-4e-05	0.000166212	7.79e-05	7.87e-05	0.273514
ASV505	Capnocytophaga_sp._oral_taxon_412_str._F0487	-1.56e-05	0.00013157	-1.08e-05	4.22e-05	0.273179
ASV451	Enterocloster_bolteae_unknown	-4.36e-07	1.39e-05	-5.87e-05	-1.15e-05	0.272011
ASV3813	Gemella_haemolysans_M341_unknown	4.71e-06	8.45e-05	0.000130091	7.44e-05	0.271772
ASV2843	Treponema_socranskii_subsp._paredis_ATCC_35535_unknown	-3.65e-05	0.000195083	-3.56e-05	5.51e-05	0.271764
ASV2050	Leptotrichia_sp._oral_taxon_225_str._F0581_unknown	2.92e-05	1.89e-05	1.31e-05	2.04e-05	0.271556
ASV1494	Campylobacter_showae_unknown	5.44e-05	2.68e-06	0.000207017	8.19e-05	0.270164
ASV702	Gemella_haemolysans_M341_unknown	1.28e-05	4.9e-05	3.18e-05	3.38e-05	0.270043
ASV1647	Aggregatibacter_aphrophilus_unknown	-8.8e-06	0.000142591	3.99e-05	6.47e-05	0.269585
ASV1060	[Eubacterium]_yurii_subsp._margaretiae_ATCC_43715_unknown	-4.26e-05	-6.09e-05	8.97e-05	-9.32e-06	0.269569
ASV581	Aggregatibacter_sp._2125159857_unknown	-3.26e-05	6.98e-05	1.88e-05	2.28e-05	0.269149
ASV1929	Eikenella_corrodens_CC92I_unknown	-1.06e-05	-1.94e-05	9.47e-06	-8.47e-06	0.268866
ASV545	Fusobacterium_unknown_unknown	1.54e-05	6.81e-05	8.42e-05	5.63e-05	0.268668
ASV1428	Campylobacter_gracilis_unknown	5.29e-05	-2.98e-05	0.000135065	4.33e-05	0.267991
ASV980	Carnobacterium_sp._CS13_unknown	3.07e-06	8.92e-05	1.79e-05	4.12e-05	0.267581
ASV1092	Leptotrichia_sp._oral_taxon_225_str._F0581_unknown	-1.32e-05	8.75e-05	0.00011747	6.51e-05	0.266636
ASV1163	Capnocytophaga_sp._oral_taxon_863_str._F0517	5.89e-05	-9.22e-06	5.02e-05	2.86e-05	0.264124
ASV219	Cardiobacterium_valvarum_F0432_unknown	1.5e-06	0.000164587	7.08e-06	6.75e-05	0.262505
ASV357	Lachnospiraceae_oral_taxon_107_str._F0167_unknown	4.63e-05	1.41e-05	-1.82e-05	1.47e-05	0.262427
ASV1055	Lautropia_mirabilis_unknown	-1.67e-05	0.000128379	4.03e-06	4.68e-05	0.262077
ASV598	Fusobacterium_hwasookii_unknown	-4.24e-05	-9.91e-06	0.000118384	1.91e-05	0.261852
ASV517	Leptotrichia_sp._oral_taxon_417_unknown	8e-05	5.75e-05	-1.99e-05	3.98e-05	0.261828
ASV1619	Leptotrichia_sp._oral_taxon_225_str._F0581_unknown	1.43e-05	9.71e-05	7.97e-05	6.66e-05	0.261402
ASV2664	Lachnospiraceae_unknown_unknown	2.32e-05	0.000218858	0.000133747	0.000134262	0.261208
ASV1493	unclassified_Capnocytophaga_unknown	-1.25e-05	-3.16e-05	4.09e-05	-3.83e-06	0.261188
ASV861	Granulicatella_adiacens_ATCC_49175_unknown	-4.21e-05	4.94e-05	1.25e-06	7.12e-06	0.260629
ASV2095	Peptostreptococcus_stomatis_DSM_17678_unknown	-3.91e-06	0.000140786	0.000149147	9.94e-05	0.260243
ASV180	Eubacterium_nodatum_ATCC_33099_unknown	-2.4e-05	1.33e-05	2.03e-05	5.2e-06	0.260241
ASV1162	Porphyromonas_catoniae_F0037_unknown	6.65e-05	0.000250093	0.00026202	0.000197773	0.260224
ASV2533	Prevotella_sp._oral_taxon_299_str._F0039	-1.27e-05	-3.95e-05	6.44e-05	2.28e-07	0.260077
ASV268	Fusobacterium_hwasookii_unknown	-5.13e-05	-1.2e-05	-1.73e-05	-2.66e-05	0.259891
ASV1274	Eubacterium_infirmum_F0142_unknown	-1.16e-05	0.000220156	0.0001559	0.00013021	0.259704
ASV928	Aggregatibacter_sp._oral_taxon_513_unknown	3.41e-05	0.000125839	-1.62e-05	5.48e-05	0.258533
ASV339	Leptotrichia_goodfellowii_F0264_unknown	1.78e-05	5.02e-05	1.93e-05	3.13e-05	0.25843
ASV1828	Leptotrichia_hofstadii_DSM_21651_unknown	-1.74e-05	8.91e-05	0.00024378	0.000105531	0.25759
ASV1839	Capnocytophaga_endodontalis_unknown	8.13e-05	-3.11e-05	7.21e-05	3.33e-05	0.257532
ASV757	Capnocytophaga_sputigena_unknown	-0.000105871	8.16e-05	-1.17e-06	-1.09e-06	0.257031
ASV2537	Actinomyces_dentalis_DSM_19115_unknown	5.98e-05	6.07e-05	4.08e-05	5.44e-05	0.256828
ASV3311	[Eubacterium]_yurii_subsp._margaretiae_ATCC_43715_unknown	6.66e-05	0.000143681	0.000306871	0.000169717	0.256325
ASV76	Corynebacterium_matruchotii_ATCC_14266_unknown	-1.34e-05	6.78e-05	-1.29e-05	1.96e-05	0.256198
ASV1622	Leptotrichia_sp._oral_taxon_215_str._W9775_unknown	1.36e-05	9.6e-05	-3.86e-05	2.96e-05	0.256156
ASV2461	Moraxella_cuniculi_unknown	0.000303659	0.000131619	8.45e-05	0.000167579	0.256138
ASV862	Fusobacterium_hwasookii_unknown	-1.86e-05	7.61e-05	-4.04e-05	1.12e-05	0.256092
ASV760	Eubacterium_brachy_ATCC_33089_unknown	-1.73e-06	4.69e-05	5.48e-05	3.41e-05	0.256009
ASV1446	Fusobacterium_periodonticum_1_1_41FAA_unknown	3.68e-05	3.59e-05	4.82e-05	3.93e-05	0.255924
ASV1113	Bacteroidetes_bacterium_oral_taxon_272_str._F0290_unknown	1.12e-05	0.000119953	8.52e-05	7.65e-05	0.255853
ASV3249	Kingella_denitrificans_unknown	7.46e-05	0.000166447	-9.38e-06	8.35e-05	0.255564
ASV195	Neisseria_animaloris_unknown	-2.18e-05	4.34e-05	7.21e-06	1.21e-05	0.255492
ASV1405	Atopobium_parvulum_DNF00906_unknown	1.82e-05	0.000171282	0.000170325	0.000124363	0.255284
ASV942	Alloprevotella_tannerae_ATCC_51259_unknown	-2.06e-05	0.000319467	0.000167121	0.000172762	0.255122
ASV561	Prevotella_oulorum_JCM_14966_unknown	7.77e-05	3.99e-05	6.98e-05	5.99e-05	0.254819
ASV1943	Lachnoanaerobaculum_sp._MSX33_unknown	9.82e-05	4.36e-05	0.00015592	9.43e-05	0.254377
ASV504	Alphaproteobacteria_unknown_unknown	6.17e-05	-7.22e-06	0.000209802	7.89e-05	0.253931
ASV624	Clostridium_unknown	3.98e-05	5.91e-05	6.22e-05	5.32e-05	0.253083
ASV1067	Eubacterium_nodatum_ATCC_33099_unknown	0.000100364	6.91e-05	4.14e-05	6.82e-05	0.252885
ASV541	Aggregatibacter_sp._2125159857_unknown	-7.23e-06	1.67e-05	-4.69e-05	-1.08e-05	0.252786
ASV401	Chryseobacterium_sp._FDAARGOS_1104	-8.84e-06	-1.6e-05	7.73e-05	1.51e-05	0.251666
ASV2183	Fusobacterium_periodonticum_ATCC_33693_unknown	9.87e-06	2.21e-05	8.45e-06	1.27e-05	0.251263
ASV648	Prevotella_nigrescens_F0103_unknown	9.61e-05	8.38e-05	1.07e-05	6.41e-05	0.250895
ASV189	Capnocytophaga_sputigena_unknown	1.14e-07	1.48e-05	0.000107368	4.04e-05	0.250717
ASV1082	Capnocytophaga_granulosa_ATCC_51502_unknown	6.31e-08	1.57e-05	4.41e-05	1.86e-05	0.250684
ASV749	Streptococcus_intermedius_unknown	-2.63e-05	-2.07e-05	-5.91e-05	-3.41e-05	0.250635
ASV4428	Gemella_sanguinis_unknown	1.27e-05	0.00010178	4.05e-05	5.76e-05	0.250471
ASV931	Fusobacterium_nucleatum_subsp._animalis_unknown	7.4e-05	8.14e-05	1.39e-05	5.83e-05	0.25009
ASV727	Fusobacterium_nucleatum_subsp._vincentii_unknown	-1.43e-05	3.49e-05	1.36e-05	1.34e-05	0.249527
ASV80	Salinivirga_cyanobacteriivorans_unknown	6.53e-05	0.000124097	0.000128777	0.000106813	0.24952
ASV1786	Neisseria_sp._oral_taxon_014_str._F0314_unknown	6.76e-06	1.26e-06	6.04e-05	2.14e-05	0.249491
ASV262	Oribacterium_sinus_F0268_unknown	7.27e-05	-2.26e-05	-2.63e-05	3.15e-06	0.249363
ASV241	Capnocytophaga_sputigena_unknown	7.09e-05	-3.68e-05	4.81e-05	2.24e-05	0.248975
ASV563	Capnocytophaga_sp._FDAARGOS_737_unknown	-5.4e-06	5.78e-05	5.23e-05	3.45e-05	0.247834
ASV653	Capnocytophaga_unknown	-1.71e-06	5.7e-05	6.18e-05	3.95e-05	0.247487
ASV1356	Treponema_sp._OMZ_804_unknown	3.96e-05	0.000121353	0.000101182	9.16e-05	0.247378
ASV256	Prevotella_pallens_ATCC_700821_unknown	-1.29e-05	-1.35e-06	2.16e-05	2.94e-06	0.246448
ASV714	Veillonella_unknown	6.49e-05	-5.6e-06	-6.66e-05	-3.76e-06	0.246425
ASV809	Chryseobacterium_arthrosphaerae_unknown	-1.27e-05	5.47e-06	2.64e-05	7.23e-06	0.246096
ASV807	Streptococcus_intermedius_unknown	2.11e-05	6.28e-05	6.46e-06	3.29e-05	0.246051
ASV1396	Haemophilus_parainfluenzae_unknown	-2.26e-05	0.000135864	7.99e-05	7.1e-05	0.245996
ASV330	Leptotrichia_wadei_unknown	5.89e-06	8.69e-05	7.36e-05	5.73e-05	0.245538
ASV713	Capnocytophaga_gingivalis_ATCC_33624_unknown	2.13e-05	8.5e-05	-7.12e-05	1.78e-05	0.245238
ASV2040	Capnocytophaga_sp._oral_taxon_863_str._F0517	-3.2e-06	8.17e-05	7.08e-05	5.23e-05	0.244401
ASV6651	Neisseria_weaveri_unknown	2.53e-05	0.000136628	0.000122731	9.9e-05	0.243877
ASV776	unclassified_Capnocytophaga_unknown	9.94e-06	7.43e-05	6.49e-05	5.27e-05	0.243767
ASV584	Campylobacter_showae_unknown	-2.32e-05	1.94e-05	3.32e-05	1.05e-05	0.243661
ASV473	Capnocytophaga_sputigena_unknown	-3.17e-05	6.98e-05	0.000137078	6e-05	0.243484
ASV194	Lachnospiraceae_oral_taxon_107_str._F0167_unknown	5.73e-05	3.34e-05	6.45e-05	4.92e-05	0.243407
ASV704	Mogibacterium_diversum_unknown	3.34e-05	3.51e-05	7.32e-06	2.57e-05	0.243304
ASV415	Rothia_dentocariosa_ATCC_17931_unknown	-6.98e-05	-1.42e-05	6.75e-06	-2.36e-05	0.243012
ASV2020	Porphyromonas_catoniae_F0037_unknown	0.000175121	0.000109513	-1.24e-05	9.09e-05	0.24284
ASV905	Lachnoanaerobaculum_sp._MSX33_unknown	-9.18e-06	-1.14e-05	0.000115369	2.87e-05	0.242038
ASV1191	Fusobacterium_nucleatum_subsp._vincentii_unknown	-5.86e-05	7.22e-05	-3.34e-05	1.01e-07	0.241451
ASV416	Solobacterium_moorei_F0204_unknown	3.14e-05	5.25e-05	3.36e-05	4.02e-05	0.24106
ASV454	Fusobacterium_hwasookii_unknown	-5.19e-05	4e-05	-3.32e-06	-3.9e-08	0.240899
ASV685	Campylobacter_concisus_13826_unknown	-2.31e-05	2.71e-05	6.35e-05	2.34e-05	0.240591
ASV4108	Gemella_sanguinis_unknown	-5.75e-06	-3.16e-05	-0.000105638	-4.65e-05	0.240581
ASV1668	Lachnospiraceae_bacterium_sunii_NSJ-8_unknown	1.68e-05	0.000154432	-7.69e-06	6.3e-05	0.240437
ASV690	Streptococcus_cristatus_ATCC_51100_unknown	3.87e-05	0.000165796	-2.11e-06	7.54e-05	0.239965
ASV222	Lachnoanaerobaculum_saburreum_F0468_unknown	-3.55e-06	7.23e-05	0.000107731	6.1e-05	0.239894
ASV1152	Fusobacterium_nucleatum_subsp._vincentii_unknown	-2.31e-05	9.62e-05	6.86e-06	3.25e-05	0.239489
ASV1140	Treponema_medium_unknown	-4.16e-05	0.000121875	-8.98e-05	7.63e-06	0.239387
ASV669	Prevotella_pallens_ATCC_700821_unknown	-4.52e-05	7.16e-06	-9.21e-06	-1.39e-05	0.239357
ASV274	Bacteroidetes_oral_taxon_274_str._F0058_unknown	-2.66e-05	4.81e-05	1.31e-06	1.23e-05	0.2392
ASV1033	Firmicutes_unknown_unknown	8.75e-05	8.26e-05	1.17e-05	6.26e-05	0.23881
ASV2785	Campylobacter_concisus_13826_unknown	7.03e-05	1.98e-05	3.28e-05	3.86e-05	0.237812
ASV1331	Lachnospiraceae_bacterium_oral_taxon_082_str._F0431_unknown	2.26e-05	6.39e-05	3.47e-05	4.15e-05	0.237788
ASV3724	Treponema_sp._OMZ_804_unknown	0.000183547	1.12e-05	4.66e-05	7.34e-05	0.237341
ASV618	Capnocytophaga_sp._oral_taxon_903_unknown	0.000105473	-1.38e-06	9.87e-05	6.12e-05	0.237222
ASV175	Capnocytophaga_sp._oral_taxon_903_unknown	3.08e-05	0.000133031	-4.51e-05	4.73e-05	0.237095
ASV417	Alloprevotella_tannerae_ATCC_51259_unknown	0.000105366	0.00011297	-2.94e-05	6.73e-05	0.236809
ASV765	Veillonella_parvula_unknown	8.68e-07	9e-05	9.71e-05	6.51e-05	0.236669
ASV3571	Eubacterium_minutum_ATCC_700079_unknown	0.000129391	9.83e-05	-4.1e-05	6.38e-05	0.236557
ASV1547	Cardiobacterium_hominis_unknown	-2.16e-05	4.98e-05	-3.14e-05	3.6e-06	0.235759
ASV868	Campylobacter_concisus_unknown	2.83e-05	4.27e-05	7.05e-06	2.8e-05	0.235334
ASV990	Campylobacter_rectus_unknown	-5.87e-05	3.77e-05	-5.94e-05	-2.02e-05	0.234788
ASV667	Fusobacterium_nucleatum_subsp._vincentii_unknown	-1.27e-05	0.000110282	-2.06e-05	3.39e-05	0.234677
ASV2933	Bacilli_unknown_unknown	7.37e-05	3.05e-05	8.62e-05	5.89e-05	0.234463
ASV277	Neisseria_mucosa_ATCC_25996_unknown	-2.4e-05	9.97e-05	2.42e-05	4.04e-05	0.234439
ASV1858	Leptotrichia_buccalis_C-1013-b_unknown	-1.64e-05	0.000128386	0.000148818	9.03e-05	0.234321
ASV1963	Fusobacterium_hwasookii_unknown	7.99e-05	0.000239492	4.42e-05	0.000130072	0.234237
ASV726	Lachnospiraceae_unknown_unknown	4.19e-05	4.41e-05	-9.13e-06	2.64e-05	0.23419
ASV1400	Streptococcus_constellatus_unknown	-6.9e-06	7.03e-05	-4.09e-05	1.31e-05	0.233817
ASV238	Streptococcus_cristatus_unknown	-1.72e-05	2.6e-05	4.92e-05	2.08e-05	0.23373
ASV1333	Lactobacillus_jensenii_unknown	3.61e-06	8.71e-05	7.71e-07	3.38e-05	0.23372
ASV1259	Kingella_denitrificans_unknown	-1.27e-05	-2.38e-05	1.02e-05	-9.54e-06	0.232947
ASV12	Streptococcus_mutans_unknown	9.58e-05	1.68e-06	1.35e-05	3.43e-05	0.23146
ASV736	Fusobacterium_nucleatum_subsp._polymorphum_unknown	1.65e-05	3.45e-05	2.84e-05	2.65e-05	0.231297
ASV1649	Campylobacter_concisus_unknown	8.53e-05	0.000110005	3.03e-05	7.81e-05	0.229757
ASV128	Corynebacterium_matruchotii_ATCC_33806_unknown	-3.3e-05	5.62e-05	-1.09e-05	9.05e-06	0.229198
ASV242	Capnocytophaga_endodontalis_unknown	4.84e-05	4.58e-05	-9.88e-07	3.11e-05	0.229057
ASV4910	Leptotrichia_hofstadii_DSM_21651_unknown	0.000208378	6.99e-05	7.48e-05	0.000113095	0.228326
ASV365	Eubacterium_brachy_ATCC_33089_unknown	-1.53e-05	9.61e-05	3.26e-05	4.18e-05	0.228257
ASV275	Blautia_sp._LZLJ-3_unknown	1.2e-06	2.26e-05	9.79e-06	1.14e-05	0.227936
ASV334	Neisseria_perflava_unknown	-4.76e-06	-1.95e-05	2.51e-05	-1.36e-06	0.227733
ASV1398	Streptococcus_cristatus_ATCC_51100_unknown	0.000114261	3.86e-05	4.37e-05	6.26e-05	0.227727
ASV1110	Fusobacterium_nucleatum_subsp._vincentii_unknown	1.2e-05	5.92e-05	1.59e-05	2.92e-05	0.227716
ASV292	Porphyromonas_sp._oral_taxon_278_str._W7784	3.49e-05	0.000137132	7.3e-05	8.74e-05	0.227662
ASV730	Lachnoanaerobaculum_saburreum_unknown	-2.83e-05	-8.41e-06	1.88e-05	-5.82e-06	0.22751
ASV547	Campylobacter_rectus_unknown	1.31e-05	-1.46e-06	6e-05	2.23e-05	0.226101
ASV4610	Aggregatibacter_aphrophilus_unknown	0.000180493	0.000117294	5.1e-05	0.000115159	0.225911
ASV237	Streptococcus_cristatus_ATCC_51100_unknown	4.15e-05	2.38e-05	9.56e-05	5.27e-05	0.225725
ASV1028	Streptococcus_sp._1643_unknown	7.3e-05	0.000110078	9.65e-05	9.42e-05	0.225317
ASV1773	Lactobacillus_jensenii_unknown	1.85e-05	4.39e-05	-8.47e-07	2.25e-05	0.22492
ASV608	Catonella_morbi_ATCC_51271_unknown	7.69e-05	2.71e-05	1.01e-05	3.7e-05	0.2246
ASV3029	Leptotrichia_sp._oral_taxon_212_unknown	-1.44e-05	-3.25e-05	0.000162189	3.34e-05	0.22439
ASV3168	Peptostreptococcus_stomatis_DSM_17678_unknown	-1.26e-05	4.67e-06	4.2e-05	1.26e-05	0.224191
ASV1176	Fusobacterium_nucleatum_subsp._polymorphum_unknown	-4.31e-06	1.27e-05	7.05e-05	2.65e-05	0.224182
[truncated: 2,384 more rows]

## Sheet: ST5 Common genera
# Supplementary Table 5: Common genera in dataset
[truncated: 20 more rows]

[truncated: 5 more sheets: ST6 ASV Counts Per Species, ST7 Species counts, ST8 RandomForest Low S. mutans, ST9 ASV Table, ST10 Adapters]
